# Supplementary material for: Rovibrational Analysis of the ν1, ν4, ν1 + ν4 and ν1 − ν4 Bands of 13CF4
Source: Molecules. 2025 Nov 1;30(21):4267. doi: 10.3390/molecules30214267 (PMC12610518; doi:10.3390/molecules30214267)
Supplement: Supplementary file 1 [file molecules-30-04267-s001.zip]

Archive with 1 entries (1 files):
- Supp_Mat.txt
