# Supplementary material for: Rovibrational Analysis of the ν1, ν4, ν1 + ν4 and ν1 − ν4 Bands of 13CF4
Source: Molecules. 2025 Nov 1;30(21):4267. doi: 10.3390/molecules30214267 (PMC12610518; doi:10.3390/molecules30214267)
Supplement: Supplementary file 1 [file molecules-30-04267-s001.zip › Supp_Mat.txt]

Supplementary Material attached to 
"Rovibrational analysis of 13CF4 of the v1, v4, v1 + v4 and v1 + v4 bands"
by Ons Ben Fathallah, Romain Terrier, Laurent Manceron, Cyril Richard and Vincent Boudon

Experimental line list of 13CF4 at room temperatureThe data sont donnee sous format HITRAN

422  248.699500 0.000E+00 0.000E+00.00000.000 1291.02541.000.000000    1 0 0 0 1A1    0 0 0 1 1F2   57A1  5        58A2 10
422  248.699500 0.000E+00 0.000E+00.00000.000 1291.02541.000.000000    1 0 0 0 1A1    0 0 0 1 1F2   57E   9        58E  21
422  248.699500 0.000E+00 0.000E+00.00000.000 1291.02541.000.000000    1 0 0 0 1A1    0 0 0 1 1F2   57F1 14        58F2 31
422  249.035900 0.000E+00 0.000E+00.00000.000 1268.92638.000.000000    1 0 0 0 1A1    0 0 0 1 1F2   56A2  3        57A1 14
422  249.035900 0.000E+00 0.000E+00.00000.000 1268.92640.000.000000    1 0 0 0 1A1    0 0 0 1 1F2   56F2  9        57F1 41
422  249.176700 0.000E+00 0.000E+00.00000.000 1268.78445.000.000000    1 0 0 0 1A1    0 0 0 1 1F2   56E   6        57E  22
422  249.176700 0.000E+00 0.000E+00.00000.000 1268.78445.000.000000    1 0 0 0 1A1    0 0 0 1 1F2   56F1  9        57F2 33
422  249.228200 0.000E+00 0.000E+00.00000.000 1268.74821.000.000000    1 0 0 0 1A1    0 0 0 1 1F2   56A2  4        57A1 11
422  249.291100 0.000E+00 0.000E+00.00000.000 1268.71130.000.000000    1 0 0 0 1A1    0 0 0 1 1F2   56A1  5        57A2 11
422  249.291100 0.000E+00 0.000E+00.00000.000 1268.71130.000.000000    1 0 0 0 1A1    0 0 0 1 1F2   56E  10        57E  20
422  249.291100 0.000E+00 0.000E+00.00000.000 1268.71130.000.000000    1 0 0 0 1A1    0 0 0 1 1F2   56F1 14        57F2 30
422  249.585600 0.000E+00 0.000E+00.00000.000 1247.03849.000.000000    1 0 0 0 1A1    0 0 0 1 1F2   55A2  4        56A1 14
422  249.615000 0.000E+00 0.000E+00.00000.000 1246.96593.000.000000    1 0 0 0 1A1    0 0 0 1 1F2   55F1  2        56F2 38
422  249.615000 0.000E+00 0.000E+00.00000.000 1246.99321.000.000000    1 0 0 0 1A1    0 0 0 1 1F2   55F1  7        56F2 40
422  249.713900 0.000E+00 0.000E+00.00000.000 1246.89193.000.000000    1 0 0 0 1A1    0 0 0 1 1F2   55A2  3        56A1 11
422  249.737000 0.000E+00 0.000E+00.00000.000 1246.87420.000.000000    1 0 0 0 1A1    0 0 0 1 1F2   55F2  8        56F1 32
422  249.737000 0.000E+00 0.000E+00.00000.000 1246.87420.000.000000    1 0 0 0 1A1    0 0 0 1 1F2   55F1  8        56F2 33
422  249.759200 0.000E+00 0.000E+00.00000.000 1246.85548.000.000000    1 0 0 0 1A1    0 0 0 1 1F2   55E   6        56E  21
422  249.759200 0.000E+00 0.000E+00.00000.000 1246.85548.000.000000    1 0 0 0 1A1    0 0 0 1 1F2   55F1  9        56F2 32
422  249.760500 0.000E+00 0.000E+00.00000.000 1246.85548.000.000000    1 0 0 0 1A1    0 0 0 1 1F2   55A1  3        56A2 11
422  249.760500 0.000E+00 0.000E+00.00000.000 1246.85548.000.000000    1 0 0 0 1A1    0 0 0 1 1F2   55E   7        56E  21
422  249.760500 0.000E+00 0.000E+00.00000.000 1246.85548.000.000000    1 0 0 0 1A1    0 0 0 1 1F2   55F1 10        56F2 32
422  249.785800 0.000E+00 0.000E+00.00000.000 1246.83600.000.000000    1 0 0 0 1A1    0 0 0 1 1F2   55F2 10        56F1 31
422  249.785800 0.000E+00 0.000E+00.00000.000 1246.83600.000.000000    1 0 0 0 1A1    0 0 0 1 1F2   55F1 11        56F2 31
422  249.815700 0.000E+00 0.000E+00.00000.000 1246.81606.000.000000    1 0 0 0 1A1    0 0 0 1 1F2   55A2  5        56A1 10
422  250.132800 0.000E+00 0.000E+00.00000.000 1225.53480.000.000000    1 0 0 0 1A1    0 0 0 1 1F2   54A1  5        55A2 14
422  250.151200 0.000E+00 0.000E+00.00000.000 1225.50623.000.000000    1 0 0 0 1A1    0 0 0 1 1F2   54F2 11        55F1 41
422  250.166200 0.000E+00 0.000E+00.00000.000 1225.48188.000.000000    1 0 0 0 1A1    0 0 0 1 1F2   54F1  9        55F2 39
422  250.166200 0.000E+00 0.000E+00.00000.000 1225.48191.000.000000    1 0 0 0 1A1    0 0 0 1 1F2   54E   6        55E  27
422  250.166200 0.000E+00 0.000E+00.00000.000 1225.48194.000.000000    1 0 0 0 1A1    0 0 0 1 1F2   54F2 10        55F1 40
422  250.179700 0.000E+00 0.000E+00.00000.000 1225.46153.000.000000    1 0 0 0 1A1    0 0 0 1 1F2   54F2  8        55F1 39
422  250.179700 0.000E+00 0.000E+00.00000.000 1225.46178.000.000000    1 0 0 0 1A1    0 0 0 1 1F2   54F1  7        55F2 38
422  250.179700 0.000E+00 0.000E+00.00000.000 1225.46202.000.000000    1 0 0 0 1A1    0 0 0 1 1F2   54A1  3        55A2 13
422  250.294100 0.000E+00 0.000E+00.00000.000 1225.34556.000.000000    1 0 0 0 1A1    0 0 0 1 1F2   54A2  2        55A1 11
422  250.343200 0.000E+00 0.000E+00.00000.000 1225.30573.000.000000    1 0 0 0 1A1    0 0 0 1 1F2   54A1  4        55A2 10
422  250.404700 0.000E+00 0.000E+00.00000.000 1225.26304.000.000000    1 0 0 0 1A1    0 0 0 1 1F2   54E   9        55E  20
422  250.698100 0.000E+00 0.000E+00.00000.000 1204.38295.000.000000    1 0 0 0 1A1    0 0 0 1 1F2   53E   9        54E  27
422  250.698100 0.000E+00 0.000E+00.00000.000 1204.38295.000.000000    1 0 0 0 1A1    0 0 0 1 1F2   53F2 13        54F1 41
422  250.698100 0.000E+00 0.000E+00.00000.000 1204.38295.000.000000    1 0 0 0 1A1    0 0 0 1 1F2   53F1 14        54F2 41
422  250.715800 0.000E+00 0.000E+00.00000.000 1204.35494.000.000000    1 0 0 0 1A1    0 0 0 1 1F2   53E   8        54E  26
422  250.731400 0.000E+00 0.000E+00.00000.000 1204.33104.000.000000    1 0 0 0 1A1    0 0 0 1 1F2   53A1  4        54A2 13
422  250.731400 0.000E+00 0.000E+00.00000.000 1204.33116.000.000000    1 0 0 0 1A1    0 0 0 1 1F2   53A2  4        54A1 14
422  250.743800 0.000E+00 0.000E+00.00000.000 1204.31132.000.000000    1 0 0 0 1A1    0 0 0 1 1F2   53E   6        54E  25
422  250.831900 0.000E+00 0.000E+00.00000.000 1204.21715.000.000000    1 0 0 0 1A1    0 0 0 1 1F2   53A1  2        54A2 11
422  250.831900 0.000E+00 0.000E+00.00000.000 1204.21715.000.000000    1 0 0 0 1A1    0 0 0 1 1F2   53E   4        54E  21
422  250.831900 0.000E+00 0.000E+00.00000.000 1204.21715.000.000000    1 0 0 0 1A1    0 0 0 1 1F2   53F1  6        54F2 32
422  250.875000 0.000E+00 0.000E+00.00000.000 1204.17855.000.000000    1 0 0 0 1A1    0 0 0 1 1F2   53A2  3        54A1 11
422  250.875000 0.000E+00 0.000E+00.00000.000 1204.17855.000.000000    1 0 0 0 1A1    0 0 0 1 1F2   53E   5        54E  20
422  250.875000 0.000E+00 0.000E+00.00000.000 1204.17855.000.000000    1 0 0 0 1A1    0 0 0 1 1F2   53F2  7        54F1 31
422  250.900100 0.000E+00 0.000E+00.00000.000 1204.15738.000.000000    1 0 0 0 1A1    0 0 0 1 1F2   53F2  9        54F1 30
422  250.900100 0.000E+00 0.000E+00.00000.000 1204.15738.000.000000    1 0 0 0 1A1    0 0 0 1 1F2   53F1  9        54F2 30
422  250.928700 0.000E+00 0.000E+00.00000.000 1204.13523.000.000000    1 0 0 0 1A1    0 0 0 1 1F2   53A1  4        54A2 10
422  250.928700 0.000E+00 0.000E+00.00000.000 1204.13523.000.000000    1 0 0 0 1A1    0 0 0 1 1F2   53E   7        54E  19
422  250.928700 0.000E+00 0.000E+00.00000.000 1204.13523.000.000000    1 0 0 0 1A1    0 0 0 1 1F2   53F1 11        54F2 29
422  251.261400 0.000E+00 0.000E+00.00000.000 1183.61214.000.000000    1 0 0 0 1A1    0 0 0 1 1F2   52E   9        53E  27
422  251.261400 0.000E+00 0.000E+00.00000.000 1183.61214.000.000000    1 0 0 0 1A1    0 0 0 1 1F2   52F2 13        53F1 40
422  251.261400 0.000E+00 0.000E+00.00000.000 1183.61214.000.000000    1 0 0 0 1A1    0 0 0 1 1F2   52F1 13        53F2 40
422  251.279200 0.000E+00 0.000E+00.00000.000 1183.58470.000.000000    1 0 0 0 1A1    0 0 0 1 1F2   52A2  4        53A1 13
422  251.279200 0.000E+00 0.000E+00.00000.000 1183.58470.000.000000    1 0 0 0 1A1    0 0 0 1 1F2   52F2 12        53F1 39
422  251.279200 0.000E+00 0.000E+00.00000.000 1183.58470.000.000000    1 0 0 0 1A1    0 0 0 1 1F2   52F1 12        53F2 39
422  251.279200 0.000E+00 0.000E+00.00000.000 1183.58471.000.000000    1 0 0 0 1A1    0 0 0 1 1F2   52A1  5        53A2 14
422  251.306700 0.000E+00 0.000E+00.00000.000 1183.54168.000.000000    1 0 0 0 1A1    0 0 0 1 1F2   52F1  8        53F2 37
422  251.344200 0.000E+00 0.000E+00.00000.000 1183.48469.000.000000    1 0 0 0 1A1    0 0 0 1 1F2   52F1  2        53F2 33
422  251.344200 0.000E+00 0.000E+00.00000.000 1183.49733.000.000000    1 0 0 0 1A1    0 0 0 1 1F2   52A1  3        53A2 12
422  251.409300 0.000E+00 0.000E+00.00000.000 1183.43311.000.000000    1 0 0 0 1A1    0 0 0 1 1F2   52A1  2        53A2 11
422  251.409300 0.000E+00 0.000E+00.00000.000 1183.43311.000.000000    1 0 0 0 1A1    0 0 0 1 1F2   52E   3        53E  21
422  251.409300 0.000E+00 0.000E+00.00000.000 1183.43311.000.000000    1 0 0 0 1A1    0 0 0 1 1F2   52F1  4        53F2 31
422  251.432300 0.000E+00 0.000E+00.00000.000 1183.41271.000.000000    1 0 0 0 1A1    0 0 0 1 1F2   52F2  7        53F1 30
422  251.432300 0.000E+00 0.000E+00.00000.000 1183.41271.000.000000    1 0 0 0 1A1    0 0 0 1 1F2   52F1  7        53F2 30
422  251.456700 0.000E+00 0.000E+00.00000.000 1183.39092.000.000000    1 0 0 0 1A1    0 0 0 1 1F2   52A2  3        53A1 10
422  251.456700 0.000E+00 0.000E+00.00000.000 1183.39092.000.000000    1 0 0 0 1A1    0 0 0 1 1F2   52E   5        53E  20
422  251.456700 0.000E+00 0.000E+00.00000.000 1183.39092.000.000000    1 0 0 0 1A1    0 0 0 1 1F2   52F2  8        53F1 29
422  251.516000 0.000E+00 0.000E+00.00000.000 1183.34395.000.000000    1 0 0 0 1A1    0 0 0 1 1F2   52A1  4        53A2 10
422  251.516000 0.000E+00 0.000E+00.00000.000 1183.34395.000.000000    1 0 0 0 1A1    0 0 0 1 1F2   52E   8        53E  19
422  251.516000 0.000E+00 0.000E+00.00000.000 1183.34395.000.000000    1 0 0 0 1A1    0 0 0 1 1F2   52F1 11        53F2 28
422  251.825100 0.000E+00 0.000E+00.00000.000 1163.22246.000.000000    1 0 0 0 1A1    0 0 0 1 1F2   51A2  5        52A1 13
422  251.825100 0.000E+00 0.000E+00.00000.000 1163.22246.000.000000    1 0 0 0 1A1    0 0 0 1 1F2   51A1  4        52A2 13
422  251.825100 0.000E+00 0.000E+00.00000.000 1163.22246.000.000000    1 0 0 0 1A1    0 0 0 1 1F2   51F2 13        52F1 39
422  251.825100 0.000E+00 0.000E+00.00000.000 1163.22246.000.000000    1 0 0 0 1A1    0 0 0 1 1F2   51F1 13        52F2 40
422  251.842500 0.000E+00 0.000E+00.00000.000 1163.19561.000.000000    1 0 0 0 1A1    0 0 0 1 1F2   51F2 12        52F1 38
422  251.842500 0.000E+00 0.000E+00.00000.000 1163.19562.000.000000    1 0 0 0 1A1    0 0 0 1 1F2   51E   8        52E  26
422  251.842500 0.000E+00 0.000E+00.00000.000 1163.19562.000.000000    1 0 0 0 1A1    0 0 0 1 1F2   51F1 12        52F2 39
422  251.857500 0.000E+00 0.000E+00.00000.000 1163.17276.000.000000    1 0 0 0 1A1    0 0 0 1 1F2   51F2 11        52F1 37
422  251.857500 0.000E+00 0.000E+00.00000.000 1163.17283.000.000000    1 0 0 0 1A1    0 0 0 1 1F2   51E   7        52E  25
422  251.857500 0.000E+00 0.000E+00.00000.000 1163.17289.000.000000    1 0 0 0 1A1    0 0 0 1 1F2   51F1 11        52F2 38
422  251.869500 0.000E+00 0.000E+00.00000.000 1163.15431.000.000000    1 0 0 0 1A1    0 0 0 1 1F2   51F2  9        52F1 36
422  251.915400 0.000E+00 0.000E+00.00000.000 1163.10084.000.000000    1 0 0 0 1A1    0 0 0 1 1F2   51F1  3        52F2 33
422  251.915400 0.000E+00 0.000E+00.00000.000 1163.10109.000.000000    1 0 0 0 1A1    0 0 0 1 1F2   51A1  1        52A2 11
422  251.946700 0.000E+00 0.000E+00.00000.000 1163.06831.000.000000    1 0 0 0 1A1    0 0 0 1 1F2   51A2  2        52A1 10
422  251.946700 0.000E+00 0.000E+00.00000.000 1163.06832.000.000000    1 0 0 0 1A1    0 0 0 1 1F2   51E   3        52E  21
422  251.946700 0.000E+00 0.000E+00.00000.000 1163.06832.000.000000    1 0 0 0 1A1    0 0 0 1 1F2   51F2  4        52F1 31
422  251.966200 0.000E+00 0.000E+00.00000.000 1163.04930.000.000000    1 0 0 0 1A1    0 0 0 1 1F2   51F2  4        52F1 30
422  251.966200 0.000E+00 0.000E+00.00000.000 1163.04930.000.000000    1 0 0 0 1A1    0 0 0 1 1F2   51F1  4        52F2 31
422  251.987700 0.000E+00 0.000E+00.00000.000 1163.02860.000.000000    1 0 0 0 1A1    0 0 0 1 1F2   51A1  2        52A2 10
422  251.987700 0.000E+00 0.000E+00.00000.000 1163.02860.000.000000    1 0 0 0 1A1    0 0 0 1 1F2   51E   4        52E  20
422  251.987700 0.000E+00 0.000E+00.00000.000 1163.02860.000.000000    1 0 0 0 1A1    0 0 0 1 1F2   51F1  6        52F2 30
422  252.012400 0.000E+00 0.000E+00.00000.000 1163.00633.000.000000    1 0 0 0 1A1    0 0 0 1 1F2   51F1  7        52F2 29
422  252.039600 0.000E+00 0.000E+00.00000.000 1162.98265.000.000000    1 0 0 0 1A1    0 0 0 1 1F2   51A2  3        52A1  9
422  252.039600 0.000E+00 0.000E+00.00000.000 1162.98265.000.000000    1 0 0 0 1A1    0 0 0 1 1F2   51E   6        52E  19
422  252.039600 0.000E+00 0.000E+00.00000.000 1162.98265.000.000000    1 0 0 0 1A1    0 0 0 1 1F2   51F2  8        52F1 28
422  252.071000 0.000E+00 0.000E+00.00000.000 1162.95773.000.000000    1 0 0 0 1A1    0 0 0 1 1F2   51F2 10        52F1 27
422  252.071000 0.000E+00 0.000E+00.00000.000 1162.95773.000.000000    1 0 0 0 1A1    0 0 0 1 1F2   51F1 10        52F2 28
422  252.387900 0.000E+00 0.000E+00.00000.000 1143.21399.000.000000    1 0 0 0 1A1    0 0 0 1 1F2   50F1 12        51F2 38
422  252.387900 0.000E+00 0.000E+00.00000.000 1143.21400.000.000000    1 0 0 0 1A1    0 0 0 1 1F2   50E   9        51E  26
422  252.387900 0.000E+00 0.000E+00.00000.000 1143.21400.000.000000    1 0 0 0 1A1    0 0 0 1 1F2   50F2 13        51F1 39
422  252.404900 0.000E+00 0.000E+00.00000.000 1143.18776.000.000000    1 0 0 0 1A1    0 0 0 1 1F2   50E   8        51E  25
422  252.404900 0.000E+00 0.000E+00.00000.000 1143.18776.000.000000    1 0 0 0 1A1    0 0 0 1 1F2   50F1 11        51F2 37
422  252.404900 0.000E+00 0.000E+00.00000.000 1143.18777.000.000000    1 0 0 0 1A1    0 0 0 1 1F2   50F2 12        51F1 38
422  252.419300 0.000E+00 0.000E+00.00000.000 1143.16539.000.000000    1 0 0 0 1A1    0 0 0 1 1F2   50A2  4        51A1 13
422  252.419300 0.000E+00 0.000E+00.00000.000 1143.16548.000.000000    1 0 0 0 1A1    0 0 0 1 1F2   50F2 11        51F1 37
422  252.419300 0.000E+00 0.000E+00.00000.000 1143.16557.000.000000    1 0 0 0 1A1    0 0 0 1 1F2   50F1 10        51F2 36
422  252.419300 0.000E+00 0.000E+00.00000.000 1143.16566.000.000000    1 0 0 0 1A1    0 0 0 1 1F2   50A1  4        51A2 13
422  252.432200 0.000E+00 0.000E+00.00000.000 1143.14670.000.000000    1 0 0 0 1A1    0 0 0 1 1F2   50F1  9        51F2 35
422  252.442400 0.000E+00 0.000E+00.00000.000 1143.12086.000.000000    1 0 0 0 1A1    0 0 0 1 1F2   50F2  1        51F1 34
422  252.442400 0.000E+00 0.000E+00.00000.000 1143.13302.000.000000    1 0 0 0 1A1    0 0 0 1 1F2   50E   5        51E  23
422  252.450500 0.000E+00 0.000E+00.00000.000 1143.11082.000.000000    1 0 0 0 1A1    0 0 0 1 1F2   50E   1        51E  22
422  252.450500 0.000E+00 0.000E+00.00000.000 1143.11131.000.000000    1 0 0 0 1A1    0 0 0 1 1F2   50F2  2        51F1 33
422  252.521800 0.000E+00 0.000E+00.00000.000 1143.04709.000.000000    1 0 0 0 1A1    0 0 0 1 1F2   50A2  2        51A1 11
422  252.521800 0.000E+00 0.000E+00.00000.000 1143.04709.000.000000    1 0 0 0 1A1    0 0 0 1 1F2   50E   3        51E  20
422  252.521800 0.000E+00 0.000E+00.00000.000 1143.04709.000.000000    1 0 0 0 1A1    0 0 0 1 1F2   50F2  4        51F1 30
422  252.543400 0.000E+00 0.000E+00.00000.000 1143.02621.000.000000    1 0 0 0 1A1    0 0 0 1 1F2   50F2  4        51F1 29
422  252.543400 0.000E+00 0.000E+00.00000.000 1143.02621.000.000000    1 0 0 0 1A1    0 0 0 1 1F2   50F2  5        51F1 29
422  252.543400 0.000E+00 0.000E+00.00000.000 1143.02621.000.000000    1 0 0 0 1A1    0 0 0 1 1F2   50F1  4        51F2 29
422  252.567000 0.000E+00 0.000E+00.00000.000 1143.00359.000.000000    1 0 0 0 1A1    0 0 0 1 1F2   50E   4        51E  19
422  252.567000 0.000E+00 0.000E+00.00000.000 1143.00359.000.000000    1 0 0 0 1A1    0 0 0 1 1F2   50F1  5        51F2 28
422  252.567000 0.000E+00 0.000E+00.00000.000 1143.00359.000.000000    1 0 0 0 1A1    0 0 0 1 1F2   50F1  6        51F2 28
422  252.593300 0.000E+00 0.000E+00.00000.000 1142.97937.000.000000    1 0 0 0 1A1    0 0 0 1 1F2   50F2  6        51F1 28
422  252.593300 0.000E+00 0.000E+00.00000.000 1142.97937.000.000000    1 0 0 0 1A1    0 0 0 1 1F2   50F1  6        51F2 27
422  252.594400 0.000E+00 0.000E+00.00000.000 1142.97937.000.000000    1 0 0 0 1A1    0 0 0 1 1F2   50F2  7        51F1 28
422  252.594400 0.000E+00 0.000E+00.00000.000 1142.97937.000.000000    1 0 0 0 1A1    0 0 0 1 1F2   50F1  7        51F2 27
422  252.623900 0.000E+00 0.000E+00.00000.000 1142.95368.000.000000    1 0 0 0 1A1    0 0 0 1 1F2   50A2  3        51A1 10
422  252.623900 0.000E+00 0.000E+00.00000.000 1142.95368.000.000000    1 0 0 0 1A1    0 0 0 1 1F2   50E   5        51E  18
422  252.623900 0.000E+00 0.000E+00.00000.000 1142.95368.000.000000    1 0 0 0 1A1    0 0 0 1 1F2   50E   6        51E  18
422  252.623900 0.000E+00 0.000E+00.00000.000 1142.95368.000.000000    1 0 0 0 1A1    0 0 0 1 1F2   50F2  8        51F1 27
422  252.623900 0.000E+00 0.000E+00.00000.000 1142.95368.000.000000    1 0 0 0 1A1    0 0 0 1 1F2   50F2  9        51F1 27
422  252.949400 0.000E+00 0.000E+00.00000.000 1123.58682.000.000000    1 0 0 0 1A1    0 0 0 1 1F2   49E   8        50E  25
422  252.949400 0.000E+00 0.000E+00.00000.000 1123.58682.000.000000    1 0 0 0 1A1    0 0 0 1 1F2   49F2 12        50F1 38
422  252.949400 0.000E+00 0.000E+00.00000.000 1123.58682.000.000000    1 0 0 0 1A1    0 0 0 1 1F2   49F1 13        50F2 38
422  252.966000 0.000E+00 0.000E+00.00000.000 1123.56120.000.000000    1 0 0 0 1A1    0 0 0 1 1F2   49A1  4        50A2 12
422  252.966000 0.000E+00 0.000E+00.00000.000 1123.56121.000.000000    1 0 0 0 1A1    0 0 0 1 1F2   49F1 12        50F2 37
422  252.966000 0.000E+00 0.000E+00.00000.000 1123.56122.000.000000    1 0 0 0 1A1    0 0 0 1 1F2   49F2 11        50F1 37
422  252.966000 0.000E+00 0.000E+00.00000.000 1123.56123.000.000000    1 0 0 0 1A1    0 0 0 1 1F2   49A2  4        50A1 13
422  252.980600 0.000E+00 0.000E+00.00000.000 1123.53944.000.000000    1 0 0 0 1A1    0 0 0 1 1F2   49F2 10        50F1 36
422  252.980600 0.000E+00 0.000E+00.00000.000 1123.53956.000.000000    1 0 0 0 1A1    0 0 0 1 1F2   49E   7        50E  24
422  252.980600 0.000E+00 0.000E+00.00000.000 1123.53966.000.000000    1 0 0 0 1A1    0 0 0 1 1F2   49F1 11        50F2 36
422  252.991600 0.000E+00 0.000E+00.00000.000 1123.52190.000.000000    1 0 0 0 1A1    0 0 0 1 1F2   49E   6        50E  23
422  252.997600 0.000E+00 0.000E+00.00000.000 1123.51124.000.000000    1 0 0 0 1A1    0 0 0 1 1F2   49A2  3        50A1 12
422  253.007300 0.000E+00 0.000E+00.00000.000 1123.50395.000.000000    1 0 0 0 1A1    0 0 0 1 1F2   49A1  3        50A2 11
422  253.018200 0.000E+00 0.000E+00.00000.000 1123.47701.000.000000    1 0 0 0 1A1    0 0 0 1 1F2   49A2  1        50A1 11
422  253.058300 0.000E+00 0.000E+00.00000.000 1123.44549.000.000000    1 0 0 0 1A1    0 0 0 1 1F2   49E   2        50E  20
422  253.058300 0.000E+00 0.000E+00.00000.000 1123.44550.000.000000    1 0 0 0 1A1    0 0 0 1 1F2   49F1  3        50F2 30
422  253.058300 0.000E+00 0.000E+00.00000.000 1123.44551.000.000000    1 0 0 0 1A1    0 0 0 1 1F2   49A1  1        50A2 10
422  253.077100 0.000E+00 0.000E+00.00000.000 1123.42649.000.000000    1 0 0 0 1A1    0 0 0 1 1F2   49F2  4        50F1 30
422  253.077100 0.000E+00 0.000E+00.00000.000 1123.42649.000.000000    1 0 0 0 1A1    0 0 0 1 1F2   49F1  4        50F2 29
422  253.097900 0.000E+00 0.000E+00.00000.000 1123.40553.000.000000    1 0 0 0 1A1    0 0 0 1 1F2   49A2  2        50A1 10
422  253.097900 0.000E+00 0.000E+00.00000.000 1123.40553.000.000000    1 0 0 0 1A1    0 0 0 1 1F2   49E   3        50E  19
422  253.097900 0.000E+00 0.000E+00.00000.000 1123.40553.000.000000    1 0 0 0 1A1    0 0 0 1 1F2   49F2  4        50F1 29
422  253.120900 0.000E+00 0.000E+00.00000.000 1123.38269.000.000000    1 0 0 0 1A1    0 0 0 1 1F2   49F2  4        50F1 28
422  253.120900 0.000E+00 0.000E+00.00000.000 1123.38269.000.000000    1 0 0 0 1A1    0 0 0 1 1F2   49F1  4        50F2 28
422  253.147600 0.000E+00 0.000E+00.00000.000 1123.35806.000.000000    1 0 0 0 1A1    0 0 0 1 1F2   49A1  2        50A2  9
422  253.147600 0.000E+00 0.000E+00.00000.000 1123.35806.000.000000    1 0 0 0 1A1    0 0 0 1 1F2   49E   4        50E  18
422  253.147600 0.000E+00 0.000E+00.00000.000 1123.35806.000.000000    1 0 0 0 1A1    0 0 0 1 1F2   49F1  6        50F2 27
422  253.176100 0.000E+00 0.000E+00.00000.000 1123.33175.000.000000    1 0 0 0 1A1    0 0 0 1 1F2   49F2  6        50F1 27
422  253.176100 0.000E+00 0.000E+00.00000.000 1123.33175.000.000000    1 0 0 0 1A1    0 0 0 1 1F2   49F2  7        50F1 27
422  253.176100 0.000E+00 0.000E+00.00000.000 1123.33175.000.000000    1 0 0 0 1A1    0 0 0 1 1F2   49F1  7        50F2 26
422  253.176100 0.000E+00 0.000E+00.00000.000 1123.33175.000.000000    1 0 0 0 1A1    0 0 0 1 1F2   49F1  8        50F2 26
422  253.510100 0.000E+00 0.000E+00.00000.000 1104.34101.000.000000    1 0 0 0 1A1    0 0 0 1 1F2   48A2  4        49A1 12
422  253.510100 0.000E+00 0.000E+00.00000.000 1104.34101.000.000000    1 0 0 0 1A1    0 0 0 1 1F2   48A1  5        49A2 13
422  253.510100 0.000E+00 0.000E+00.00000.000 1104.34101.000.000000    1 0 0 0 1A1    0 0 0 1 1F2   48F2 12        49F1 37
422  253.510100 0.000E+00 0.000E+00.00000.000 1104.34101.000.000000    1 0 0 0 1A1    0 0 0 1 1F2   48F1 12        49F2 37
422  253.527400 0.000E+00 0.000E+00.00000.000 1104.31603.000.000000    1 0 0 0 1A1    0 0 0 1 1F2   48F1 11        49F2 36
422  253.527400 0.000E+00 0.000E+00.00000.000 1104.31604.000.000000    1 0 0 0 1A1    0 0 0 1 1F2   48E   8        49E  25
422  253.527400 0.000E+00 0.000E+00.00000.000 1104.31605.000.000000    1 0 0 0 1A1    0 0 0 1 1F2   48F2 11        49F1 36
422  253.540800 0.000E+00 0.000E+00.00000.000 1104.29483.000.000000    1 0 0 0 1A1    0 0 0 1 1F2   48F1 10        49F2 35
422  253.540800 0.000E+00 0.000E+00.00000.000 1104.29497.000.000000    1 0 0 0 1A1    0 0 0 1 1F2   48E   7        49E  24
422  253.540800 0.000E+00 0.000E+00.00000.000 1104.29511.000.000000    1 0 0 0 1A1    0 0 0 1 1F2   48F2 10        49F1 35
422  253.551600 0.000E+00 0.000E+00.00000.000 1104.27836.000.000000    1 0 0 0 1A1    0 0 0 1 1F2   48F1  9        49F2 34
422  253.598800 0.000E+00 0.000E+00.00000.000 1104.22313.000.000000    1 0 0 0 1A1    0 0 0 1 1F2   48F2  6        49F1 30
422  253.598800 0.000E+00 0.000E+00.00000.000 1104.22323.000.000000    1 0 0 0 1A1    0 0 0 1 1F2   48A2  2        49A1 10
422  253.613600 0.000E+00 0.000E+00.00000.000 1104.20638.000.000000    1 0 0 0 1A1    0 0 0 1 1F2   48F1  5        49F2 30
422  253.631400 0.000E+00 0.000E+00.00000.000 1104.18749.000.000000    1 0 0 0 1A1    0 0 0 1 1F2   48A1  2        49A2 10
422  253.631400 0.000E+00 0.000E+00.00000.000 1104.18749.000.000000    1 0 0 0 1A1    0 0 0 1 1F2   48E   3        49E  20
422  253.631400 0.000E+00 0.000E+00.00000.000 1104.18749.000.000000    1 0 0 0 1A1    0 0 0 1 1F2   48F1  4        49F2 29
422  253.652100 0.000E+00 0.000E+00.00000.000 1104.16655.000.000000    1 0 0 0 1A1    0 0 0 1 1F2   48F2  3        49F1 28
422  253.652100 0.000E+00 0.000E+00.00000.000 1104.16655.000.000000    1 0 0 0 1A1    0 0 0 1 1F2   48F1  3        49F2 28
422  253.674800 0.000E+00 0.000E+00.00000.000 1104.14360.000.000000    1 0 0 0 1A1    0 0 0 1 1F2   48A2  1        49A1  9
422  253.674800 0.000E+00 0.000E+00.00000.000 1104.14360.000.000000    1 0 0 0 1A1    0 0 0 1 1F2   48E   2        49E  19
422  253.674800 0.000E+00 0.000E+00.00000.000 1104.14360.000.000000    1 0 0 0 1A1    0 0 0 1 1F2   48F2  3        49F1 27
422  253.700600 0.000E+00 0.000E+00.00000.000 1104.11869.000.000000    1 0 0 0 1A1    0 0 0 1 1F2   48F2  4        49F1 26
422  253.729900 0.000E+00 0.000E+00.00000.000 1104.09191.000.000000    1 0 0 0 1A1    0 0 0 1 1F2   48A1  2        49A2  9
422  253.729900 0.000E+00 0.000E+00.00000.000 1104.09191.000.000000    1 0 0 0 1A1    0 0 0 1 1F2   48E   3        49E  18
422  253.729900 0.000E+00 0.000E+00.00000.000 1104.09191.000.000000    1 0 0 0 1A1    0 0 0 1 1F2   48F1  4        49F2 26
422  253.729900 0.000E+00 0.000E+00.00000.000 1104.09191.000.000000    1 0 0 0 1A1    0 0 0 1 1F2   48F1  5        49F2 26
422  254.070600 0.000E+00 0.000E+00.00000.000 1085.47663.000.000000    1 0 0 0 1A1    0 0 0 1 1F2   47E   8        48E  24
422  254.070600 0.000E+00 0.000E+00.00000.000 1085.47663.000.000000    1 0 0 0 1A1    0 0 0 1 1F2   47F2 12        48F1 36
422  254.070600 0.000E+00 0.000E+00.00000.000 1085.47663.000.000000    1 0 0 0 1A1    0 0 0 1 1F2   47F1 12        48F2 37
422  254.086300 0.000E+00 0.000E+00.00000.000 1085.45229.000.000000    1 0 0 0 1A1    0 0 0 1 1F2   47F2 11        48F1 35
422  254.086300 0.000E+00 0.000E+00.00000.000 1085.45231.000.000000    1 0 0 0 1A1    0 0 0 1 1F2   47E   7        48E  23
422  254.086300 0.000E+00 0.000E+00.00000.000 1085.45232.000.000000    1 0 0 0 1A1    0 0 0 1 1F2   47F1 11        48F2 36
422  254.100700 0.000E+00 0.000E+00.00000.000 1085.43158.000.000000    1 0 0 0 1A1    0 0 0 1 1F2   47A1  3        48A2 12
422  254.100700 0.000E+00 0.000E+00.00000.000 1085.43176.000.000000    1 0 0 0 1A1    0 0 0 1 1F2   47F1 10        48F2 35
422  254.111600 0.000E+00 0.000E+00.00000.000 1085.41555.000.000000    1 0 0 0 1A1    0 0 0 1 1F2   47E   6        48E  22
422  254.112800 0.000E+00 0.000E+00.00000.000 1085.41437.000.000000    1 0 0 0 1A1    0 0 0 1 1F2   47F2  9        48F1 33
422  254.117500 0.000E+00 0.000E+00.00000.000 1085.40543.000.000000    1 0 0 0 1A1    0 0 0 1 1F2   47F1  8        48F2 33
422  254.122000 0.000E+00 0.000E+00.00000.000 1085.40069.000.000000    1 0 0 0 1A1    0 0 0 1 1F2   47F2  8        48F1 32
422  254.124200 0.000E+00 0.000E+00.00000.000 1085.39180.000.000000    1 0 0 0 1A1    0 0 0 1 1F2   47F2  4        48F1 31
422  254.140600 0.000E+00 0.000E+00.00000.000 1085.37911.000.000000    1 0 0 0 1A1    0 0 0 1 1F2   47E   4        48E  20
422  254.140600 0.000E+00 0.000E+00.00000.000 1085.37939.000.000000    1 0 0 0 1A1    0 0 0 1 1F2   47F1  6        48F2 31
422  254.140600 0.000E+00 0.000E+00.00000.000 1085.40069.000.000000    1 0 0 0 1A1    0 0 0 1 1F2   47F2 11        48F1 32
422  254.153800 0.000E+00 0.000E+00.00000.000 1085.36516.000.000000    1 0 0 0 1A1    0 0 0 1 1F2   47F1  5        48F2 30
422  254.153800 0.000E+00 0.000E+00.00000.000 1085.36529.000.000000    1 0 0 0 1A1    0 0 0 1 1F2   47F2  6        48F1 30
422  254.167800 0.000E+00 0.000E+00.00000.000 1085.34875.000.000000    1 0 0 0 1A1    0 0 0 1 1F2   47A2  2        48A1 10
422  254.167800 0.000E+00 0.000E+00.00000.000 1085.34877.000.000000    1 0 0 0 1A1    0 0 0 1 1F2   47F2  5        48F1 29
422  254.167800 0.000E+00 0.000E+00.00000.000 1085.34878.000.000000    1 0 0 0 1A1    0 0 0 1 1F2   47E   3        48E  19
422  254.186100 0.000E+00 0.000E+00.00000.000 1085.33010.000.000000    1 0 0 0 1A1    0 0 0 1 1F2   47F1  4        48F2 29
422  254.186100 0.000E+00 0.000E+00.00000.000 1085.33011.000.000000    1 0 0 0 1A1    0 0 0 1 1F2   47F2  4        48F1 28
422  254.205100 0.000E+00 0.000E+00.00000.000 1085.30928.000.000000    1 0 0 0 1A1    0 0 0 1 1F2   47A1  1        48A2 10
422  254.205100 0.000E+00 0.000E+00.00000.000 1085.30928.000.000000    1 0 0 0 1A1    0 0 0 1 1F2   47E   2        48E  18
422  254.205100 0.000E+00 0.000E+00.00000.000 1085.30928.000.000000    1 0 0 0 1A1    0 0 0 1 1F2   47F1  3        48F2 28
422  254.226900 0.000E+00 0.000E+00.00000.000 1085.28631.000.000000    1 0 0 0 1A1    0 0 0 1 1F2   47F2  3        48F1 27
422  254.226900 0.000E+00 0.000E+00.00000.000 1085.28631.000.000000    1 0 0 0 1A1    0 0 0 1 1F2   47F1  2        48F2 27
422  254.253000 0.000E+00 0.000E+00.00000.000 1085.26124.000.000000    1 0 0 0 1A1    0 0 0 1 1F2   47A2  1        48A1  9
422  254.253000 0.000E+00 0.000E+00.00000.000 1085.26124.000.000000    1 0 0 0 1A1    0 0 0 1 1F2   47E   1        48E  17
422  254.253000 0.000E+00 0.000E+00.00000.000 1085.26124.000.000000    1 0 0 0 1A1    0 0 0 1 1F2   47F2  2        48F1 26
422  254.280800 0.000E+00 0.000E+00.00000.000 1085.23412.000.000000    1 0 0 0 1A1    0 0 0 1 1F2   47F2  1        48F1 25
422  254.280800 0.000E+00 0.000E+00.00000.000 1085.23412.000.000000    1 0 0 0 1A1    0 0 0 1 1F2   47F1  1        48F2 26
422  254.629900 0.000E+00 0.000E+00.00000.000 1066.99374.000.000000    1 0 0 0 1A1    0 0 0 1 1F2   46F1 11        47F2 35
422  254.629900 0.000E+00 0.000E+00.00000.000 1066.99375.000.000000    1 0 0 0 1A1    0 0 0 1 1F2   46E   8        47E  24
422  254.629900 0.000E+00 0.000E+00.00000.000 1066.99375.000.000000    1 0 0 0 1A1    0 0 0 1 1F2   46F2 12        47F1 36
422  254.645700 0.000E+00 0.000E+00.00000.000 1066.97005.000.000000    1 0 0 0 1A1    0 0 0 1 1F2   46A2  4        47A1 12
422  254.645700 0.000E+00 0.000E+00.00000.000 1066.97007.000.000000    1 0 0 0 1A1    0 0 0 1 1F2   46F2 11        47F1 35
422  254.645700 0.000E+00 0.000E+00.00000.000 1066.97009.000.000000    1 0 0 0 1A1    0 0 0 1 1F2   46F1 10        47F2 34
422  254.645700 0.000E+00 0.000E+00.00000.000 1066.97011.000.000000    1 0 0 0 1A1    0 0 0 1 1F2   46A1  4        47A2 12
422  254.659200 0.000E+00 0.000E+00.00000.000 1066.95001.000.000000    1 0 0 0 1A1    0 0 0 1 1F2   46F1  9        47F2 33
422  254.659200 0.000E+00 0.000E+00.00000.000 1066.95023.000.000000    1 0 0 0 1A1    0 0 0 1 1F2   46E   7        47E  23
422  254.659200 0.000E+00 0.000E+00.00000.000 1066.95044.000.000000    1 0 0 0 1A1    0 0 0 1 1F2   46F2 10        47F1 34
422  254.674300 0.000E+00 0.000E+00.00000.000 1066.92590.000.000000    1 0 0 0 1A1    0 0 0 1 1F2   46A1  3        47A2 11
422  254.684700 0.000E+00 0.000E+00.00000.000 1066.91615.000.000000    1 0 0 0 1A1    0 0 0 1 1F2   46A2  3        47A1 11
422  254.696000 0.000E+00 0.000E+00.00000.000 1066.90218.000.000000    1 0 0 0 1A1    0 0 0 1 1F2   46F2  6        47F1 30
422  254.696000 0.000E+00 0.000E+00.00000.000 1066.90290.000.000000    1 0 0 0 1A1    0 0 0 1 1F2   46F1  6        47F2 30
422  254.708500 0.000E+00 0.000E+00.00000.000 1066.88864.000.000000    1 0 0 0 1A1    0 0 0 1 1F2   46A1  2        47A2 10
422  254.708500 0.000E+00 0.000E+00.00000.000 1066.88881.000.000000    1 0 0 0 1A1    0 0 0 1 1F2   46F1  5        47F2 29
422  254.708500 0.000E+00 0.000E+00.00000.000 1066.88889.000.000000    1 0 0 0 1A1    0 0 0 1 1F2   46E   4        47E  20
422  254.722300 0.000E+00 0.000E+00.00000.000 1066.87269.000.000000    1 0 0 0 1A1    0 0 0 1 1F2   46F2  5        47F1 29
422  254.722300 0.000E+00 0.000E+00.00000.000 1066.87272.000.000000    1 0 0 0 1A1    0 0 0 1 1F2   46F1  4        47F2 28
422  254.739800 0.000E+00 0.000E+00.00000.000 1066.85432.000.000000    1 0 0 0 1A1    0 0 0 1 1F2   46E   3        47E  19
422  254.739800 0.000E+00 0.000E+00.00000.000 1066.85433.000.000000    1 0 0 0 1A1    0 0 0 1 1F2   46A2  2        47A1 10
422  254.739800 0.000E+00 0.000E+00.00000.000 1066.85433.000.000000    1 0 0 0 1A1    0 0 0 1 1F2   46F2  4        47F1 28
422  254.758200 0.000E+00 0.000E+00.00000.000 1066.83369.000.000000    1 0 0 0 1A1    0 0 0 1 1F2   46F2  3        47F1 27
422  254.758200 0.000E+00 0.000E+00.00000.000 1066.83369.000.000000    1 0 0 0 1A1    0 0 0 1 1F2   46F1  3        47F2 27
422  254.779700 0.000E+00 0.000E+00.00000.000 1066.81081.000.000000    1 0 0 0 1A1    0 0 0 1 1F2   46A1  1        47A2  9
422  254.779700 0.000E+00 0.000E+00.00000.000 1066.81081.000.000000    1 0 0 0 1A1    0 0 0 1 1F2   46E   2        47E  18
422  254.779700 0.000E+00 0.000E+00.00000.000 1066.81081.000.000000    1 0 0 0 1A1    0 0 0 1 1F2   46F1  2        47F2 26
422  254.804900 0.000E+00 0.000E+00.00000.000 1066.78568.000.000000    1 0 0 0 1A1    0 0 0 1 1F2   46F2  2        47F1 26
422  254.804900 0.000E+00 0.000E+00.00000.000 1066.78568.000.000000    1 0 0 0 1A1    0 0 0 1 1F2   46F1  1        47F2 25
422  254.832500 0.000E+00 0.000E+00.00000.000 1066.75835.000.000000    1 0 0 0 1A1    0 0 0 1 1F2   46A2  1        47A1  9
422  254.832500 0.000E+00 0.000E+00.00000.000 1066.75835.000.000000    1 0 0 0 1A1    0 0 0 1 1F2   46E   1        47E  17
422  254.832500 0.000E+00 0.000E+00.00000.000 1066.75835.000.000000    1 0 0 0 1A1    0 0 0 1 1F2   46F2  1        47F1 25
422  255.188400 0.000E+00 0.000E+00.00000.000 1048.89241.000.000000    1 0 0 0 1A1    0 0 0 1 1F2   45A2  4        46A1 12
422  255.188400 0.000E+00 0.000E+00.00000.000 1048.89241.000.000000    1 0 0 0 1A1    0 0 0 1 1F2   45A1  4        46A2 11
422  255.188400 0.000E+00 0.000E+00.00000.000 1048.89241.000.000000    1 0 0 0 1A1    0 0 0 1 1F2   45F2 11        46F1 35
422  255.188400 0.000E+00 0.000E+00.00000.000 1048.89241.000.000000    1 0 0 0 1A1    0 0 0 1 1F2   45F1 12        46F2 35
422  255.203600 0.000E+00 0.000E+00.00000.000 1048.86937.000.000000    1 0 0 0 1A1    0 0 0 1 1F2   45F2 10        46F1 34
422  255.203600 0.000E+00 0.000E+00.00000.000 1048.86940.000.000000    1 0 0 0 1A1    0 0 0 1 1F2   45E   7        46E  23
422  255.203600 0.000E+00 0.000E+00.00000.000 1048.86942.000.000000    1 0 0 0 1A1    0 0 0 1 1F2   45F1 11        46F2 34
422  255.217200 0.000E+00 0.000E+00.00000.000 1048.85018.000.000000    1 0 0 0 1A1    0 0 0 1 1F2   45E   6        46E  22
422  255.217200 0.000E+00 0.000E+00.00000.000 1048.85043.000.000000    1 0 0 0 1A1    0 0 0 1 1F2   45F1 10        46F2 33
422  255.225600 0.000E+00 0.000E+00.00000.000 1048.83665.000.000000    1 0 0 0 1A1    0 0 0 1 1F2   45A2  3        46A1 11
422  255.234500 0.000E+00 0.000E+00.00000.000 1048.82450.000.000000    1 0 0 0 1A1    0 0 0 1 1F2   45E   5        46E  21
422  255.240900 0.000E+00 0.000E+00.00000.000 1048.81656.000.000000    1 0 0 0 1A1    0 0 0 1 1F2   45F1  7        46F2 30
422  255.250100 0.000E+00 0.000E+00.00000.000 1048.80633.000.000000    1 0 0 0 1A1    0 0 0 1 1F2   45A2  2        46A1 10
422  255.250100 0.000E+00 0.000E+00.00000.000 1048.80711.000.000000    1 0 0 0 1A1    0 0 0 1 1F2   45F2  6        46F1 30
422  255.250100 0.000E+00 0.000E+00.00000.000 1048.80755.000.000000    1 0 0 0 1A1    0 0 0 1 1F2   45E   4        46E  20
422  255.261900 0.000E+00 0.000E+00.00000.000 1048.79378.000.000000    1 0 0 0 1A1    0 0 0 1 1F2   45F1  6        46F2 29
422  255.261900 0.000E+00 0.000E+00.00000.000 1048.79399.000.000000    1 0 0 0 1A1    0 0 0 1 1F2   45F2  5        46F1 29
422  255.275600 0.000E+00 0.000E+00.00000.000 1048.77818.000.000000    1 0 0 0 1A1    0 0 0 1 1F2   45E   3        46E  19
422  255.275600 0.000E+00 0.000E+00.00000.000 1048.77820.000.000000    1 0 0 0 1A1    0 0 0 1 1F2   45F1  5        46F2 28
422  255.275600 0.000E+00 0.000E+00.00000.000 1048.77824.000.000000    1 0 0 0 1A1    0 0 0 1 1F2   45A1  2        46A2  9
422  255.291600 0.000E+00 0.000E+00.00000.000 1048.76016.000.000000    1 0 0 0 1A1    0 0 0 1 1F2   45F2  4        46F1 28
422  255.291600 0.000E+00 0.000E+00.00000.000 1048.76016.000.000000    1 0 0 0 1A1    0 0 0 1 1F2   45F1  4        46F2 27
422  255.309600 0.000E+00 0.000E+00.00000.000 1048.73979.000.000000    1 0 0 0 1A1    0 0 0 1 1F2   45A2  1        46A1  9
422  255.309600 0.000E+00 0.000E+00.00000.000 1048.73979.000.000000    1 0 0 0 1A1    0 0 0 1 1F2   45E   2        46E  18
422  255.309600 0.000E+00 0.000E+00.00000.000 1048.73979.000.000000    1 0 0 0 1A1    0 0 0 1 1F2   45F2  3        46F1 27
422  255.332000 0.000E+00 0.000E+00.00000.000 1048.71708.000.000000    1 0 0 0 1A1    0 0 0 1 1F2   45F2  2        46F1 26
422  255.332000 0.000E+00 0.000E+00.00000.000 1048.71708.000.000000    1 0 0 0 1A1    0 0 0 1 1F2   45F1  3        46F2 26
422  255.355400 0.000E+00 0.000E+00.00000.000 1048.69200.000.000000    1 0 0 0 1A1    0 0 0 1 1F2   45A1  1        46A2  8
422  255.355400 0.000E+00 0.000E+00.00000.000 1048.69200.000.000000    1 0 0 0 1A1    0 0 0 1 1F2   45E   1        46E  17
422  255.355400 0.000E+00 0.000E+00.00000.000 1048.69200.000.000000    1 0 0 0 1A1    0 0 0 1 1F2   45F1  2        46F2 25
422  255.383100 0.000E+00 0.000E+00.00000.000 1048.66457.000.000000    1 0 0 0 1A1    0 0 0 1 1F2   45F2  1        46F1 25
422  255.383100 0.000E+00 0.000E+00.00000.000 1048.66457.000.000000    1 0 0 0 1A1    0 0 0 1 1F2   45F1  1        46F2 24
422  255.746400 0.000E+00 0.000E+00.00000.000 1031.17267.000.000000    1 0 0 0 1A1    0 0 0 1 1F2   44E   8        45E  23
422  255.746400 0.000E+00 0.000E+00.00000.000 1031.17267.000.000000    1 0 0 0 1A1    0 0 0 1 1F2   44F2 11        45F1 34
422  255.746400 0.000E+00 0.000E+00.00000.000 1031.17267.000.000000    1 0 0 0 1A1    0 0 0 1 1F2   44F1 11        45F2 34
422  255.761500 0.000E+00 0.000E+00.00000.000 1031.15030.000.000000    1 0 0 0 1A1    0 0 0 1 1F2   44F1 10        45F2 33
422  255.761500 0.000E+00 0.000E+00.00000.000 1031.15033.000.000000    1 0 0 0 1A1    0 0 0 1 1F2   44E   7        45E  22
422  255.761500 0.000E+00 0.000E+00.00000.000 1031.15036.000.000000    1 0 0 0 1A1    0 0 0 1 1F2   44F2 10        45F1 33
422  255.774700 0.000E+00 0.000E+00.00000.000 1031.13126.000.000000    1 0 0 0 1A1    0 0 0 1 1F2   44A2  3        45A1 11
422  255.783000 0.000E+00 0.000E+00.00000.000 1031.11750.000.000000    1 0 0 0 1A1    0 0 0 1 1F2   44E   6        45E  21
422  255.794900 0.000E+00 0.000E+00.00000.000 1031.10112.000.000000    1 0 0 0 1A1    0 0 0 1 1F2   44A1  3        45A2 11
422  255.803400 0.000E+00 0.000E+00.00000.000 1031.09271.000.000000    1 0 0 0 1A1    0 0 0 1 1F2   44F2  6        45F1 29
422  255.803400 0.000E+00 0.000E+00.00000.000 1031.09366.000.000000    1 0 0 0 1A1    0 0 0 1 1F2   44F1  6        45F2 29
422  255.814800 0.000E+00 0.000E+00.00000.000 1031.08033.000.000000    1 0 0 0 1A1    0 0 0 1 1F2   44E   4        45E  19
422  255.814800 0.000E+00 0.000E+00.00000.000 1031.08047.000.000000    1 0 0 0 1A1    0 0 0 1 1F2   44F2  5        45F1 28
422  255.814800 0.000E+00 0.000E+00.00000.000 1031.08075.000.000000    1 0 0 0 1A1    0 0 0 1 1F2   44A2  2        45A1 10
422  255.828400 0.000E+00 0.000E+00.00000.000 1031.06522.000.000000    1 0 0 0 1A1    0 0 0 1 1F2   44F2  4        45F1 27
422  255.828400 0.000E+00 0.000E+00.00000.000 1031.06528.000.000000    1 0 0 0 1A1    0 0 0 1 1F2   44F1  5        45F2 28
422  255.843300 0.000E+00 0.000E+00.00000.000 1031.04761.000.000000    1 0 0 0 1A1    0 0 0 1 1F2   44A1  2        45A2 10
422  255.843300 0.000E+00 0.000E+00.00000.000 1031.04762.000.000000    1 0 0 0 1A1    0 0 0 1 1F2   44E   3        45E  18
422  255.843300 0.000E+00 0.000E+00.00000.000 1031.04762.000.000000    1 0 0 0 1A1    0 0 0 1 1F2   44F1  4        45F2 27
422  255.861400 0.000E+00 0.000E+00.00000.000 1031.02758.000.000000    1 0 0 0 1A1    0 0 0 1 1F2   44F2  3        45F1 26
422  255.861400 0.000E+00 0.000E+00.00000.000 1031.02758.000.000000    1 0 0 0 1A1    0 0 0 1 1F2   44F1  3        45F2 26
422  255.882600 0.000E+00 0.000E+00.00000.000 1031.00511.000.000000    1 0 0 0 1A1    0 0 0 1 1F2   44A2  1        45A1  9
422  255.882600 0.000E+00 0.000E+00.00000.000 1031.00511.000.000000    1 0 0 0 1A1    0 0 0 1 1F2   44E   2        45E  17
422  255.882600 0.000E+00 0.000E+00.00000.000 1031.00511.000.000000    1 0 0 0 1A1    0 0 0 1 1F2   44F2  2        45F1 25
422  255.906300 0.000E+00 0.000E+00.00000.000 1030.98018.000.000000    1 0 0 0 1A1    0 0 0 1 1F2   44F2  1        45F1 24
422  255.906300 0.000E+00 0.000E+00.00000.000 1030.98018.000.000000    1 0 0 0 1A1    0 0 0 1 1F2   44F1  2        45F2 25
422  255.932500 0.000E+00 0.000E+00.00000.000 1030.95275.000.000000    1 0 0 0 1A1    0 0 0 1 1F2   44A1  1        45A2  9
422  255.932500 0.000E+00 0.000E+00.00000.000 1030.95275.000.000000    1 0 0 0 1A1    0 0 0 1 1F2   44E   1        45E  16
422  255.932500 0.000E+00 0.000E+00.00000.000 1030.95275.000.000000    1 0 0 0 1A1    0 0 0 1 1F2   44F1  1        45F2 24
422  256.302700 0.000E+00 0.000E+00.00000.000 1013.83459.000.000000    1 0 0 0 1A1    0 0 0 1 1F2   43E   7        44E  22
422  256.302700 0.000E+00 0.000E+00.00000.000 1013.83459.000.000000    1 0 0 0 1A1    0 0 0 1 1F2   43F2 11        44F1 33
422  256.302700 0.000E+00 0.000E+00.00000.000 1013.83459.000.000000    1 0 0 0 1A1    0 0 0 1 1F2   43F1 11        44F2 34
422  256.318600 0.000E+00 0.000E+00.00000.000 1013.81285.000.000000    1 0 0 0 1A1    0 0 0 1 1F2   43A1  3        44A2 11
422  256.318600 0.000E+00 0.000E+00.00000.000 1013.81289.000.000000    1 0 0 0 1A1    0 0 0 1 1F2   43F1 10        44F2 33
422  256.318600 0.000E+00 0.000E+00.00000.000 1013.81293.000.000000    1 0 0 0 1A1    0 0 0 1 1F2   43F2 10        44F1 32
422  256.318600 0.000E+00 0.000E+00.00000.000 1013.81297.000.000000    1 0 0 0 1A1    0 0 0 1 1F2   43A2  4        44A1 11
422  256.330700 0.000E+00 0.000E+00.00000.000 1013.79500.000.000000    1 0 0 0 1A1    0 0 0 1 1F2   43E   6        44E  21
422  256.339000 0.000E+00 0.000E+00.00000.000 1013.78256.000.000000    1 0 0 0 1A1    0 0 0 1 1F2   43F1  8        44F2 31
422  256.342300 0.000E+00 0.000E+00.00000.000 1013.76928.000.000000    1 0 0 0 1A1    0 0 0 1 1F2   43F1  4        44F2 30
422  256.342300 0.000E+00 0.000E+00.00000.000 1013.77118.000.000000    1 0 0 0 1A1    0 0 0 1 1F2   43F2  5        44F1 29
422  256.342300 0.000E+00 0.000E+00.00000.000 1013.77959.000.000000    1 0 0 0 1A1    0 0 0 1 1F2   43F2  8        44F1 30
422  256.349100 0.000E+00 0.000E+00.00000.000 1013.76928.000.000000    1 0 0 0 1A1    0 0 0 1 1F2   43F1  7        44F2 30
422  256.349100 0.000E+00 0.000E+00.00000.000 1013.77118.000.000000    1 0 0 0 1A1    0 0 0 1 1F2   43F2  8        44F1 29
422  256.356500 0.000E+00 0.000E+00.00000.000 1013.76013.000.000000    1 0 0 0 1A1    0 0 0 1 1F2   43E   4        44E  19
422  256.356500 0.000E+00 0.000E+00.00000.000 1013.76069.000.000000    1 0 0 0 1A1    0 0 0 1 1F2   43F1  6        44F2 29
422  256.356500 0.000E+00 0.000E+00.00000.000 1013.76213.000.000000    1 0 0 0 1A1    0 0 0 1 1F2   43A1  2        44A2 10
422  256.367000 0.000E+00 0.000E+00.00000.000 1013.74841.000.000000    1 0 0 0 1A1    0 0 0 1 1F2   43F1  5        44F2 28
422  256.367000 0.000E+00 0.000E+00.00000.000 1013.74877.000.000000    1 0 0 0 1A1    0 0 0 1 1F2   43F2  6        44F1 28
422  256.379200 0.000E+00 0.000E+00.00000.000 1013.73381.000.000000    1 0 0 0 1A1    0 0 0 1 1F2   43A2  2        44A1  9
422  256.379200 0.000E+00 0.000E+00.00000.000 1013.73388.000.000000    1 0 0 0 1A1    0 0 0 1 1F2   43F2  5        44F1 27
422  256.379200 0.000E+00 0.000E+00.00000.000 1013.73391.000.000000    1 0 0 0 1A1    0 0 0 1 1F2   43E   3        44E  18
422  256.394900 0.000E+00 0.000E+00.00000.000 1013.71670.000.000000    1 0 0 0 1A1    0 0 0 1 1F2   43F1  4        44F2 27
422  256.394900 0.000E+00 0.000E+00.00000.000 1013.71671.000.000000    1 0 0 0 1A1    0 0 0 1 1F2   43F2  4        44F1 26
422  256.412400 0.000E+00 0.000E+00.00000.000 1013.69706.000.000000    1 0 0 0 1A1    0 0 0 1 1F2   43A1  1        44A2  9
422  256.412400 0.000E+00 0.000E+00.00000.000 1013.69706.000.000000    1 0 0 0 1A1    0 0 0 1 1F2   43E   2        44E  17
422  256.412400 0.000E+00 0.000E+00.00000.000 1013.69706.000.000000    1 0 0 0 1A1    0 0 0 1 1F2   43F1  3        44F2 26
422  256.432500 0.000E+00 0.000E+00.00000.000 1013.67491.000.000000    1 0 0 0 1A1    0 0 0 1 1F2   43F2  3        44F1 25
422  256.432500 0.000E+00 0.000E+00.00000.000 1013.67491.000.000000    1 0 0 0 1A1    0 0 0 1 1F2   43F1  2        44F2 25
422  256.455700 0.000E+00 0.000E+00.00000.000 1013.65019.000.000000    1 0 0 0 1A1    0 0 0 1 1F2   43A2  1        44A1  8
422  256.455700 0.000E+00 0.000E+00.00000.000 1013.65019.000.000000    1 0 0 0 1A1    0 0 0 1 1F2   43E   1        44E  16
422  256.455700 0.000E+00 0.000E+00.00000.000 1013.65019.000.000000    1 0 0 0 1A1    0 0 0 1 1F2   43F2  2        44F1 24
422  256.481400 0.000E+00 0.000E+00.00000.000 1013.62287.000.000000    1 0 0 0 1A1    0 0 0 1 1F2   43F2  1        44F1 23
422  256.481400 0.000E+00 0.000E+00.00000.000 1013.62287.000.000000    1 0 0 0 1A1    0 0 0 1 1F2   43F1  1        44F2 24
422  256.859300 0.000E+00 0.000E+00.00000.000  996.87820.000.000000    1 0 0 0 1A1    0 0 0 1 1F2   42A2  4        43A1 11
422  256.859300 0.000E+00 0.000E+00.00000.000  996.87820.000.000000    1 0 0 0 1A1    0 0 0 1 1F2   42F2 11        43F1 33
422  256.859300 0.000E+00 0.000E+00.00000.000  996.87820.000.000000    1 0 0 0 1A1    0 0 0 1 1F2   42F1 10        43F2 32
422  256.859300 0.000E+00 0.000E+00.00000.000  996.87821.000.000000    1 0 0 0 1A1    0 0 0 1 1F2   42A1  4        43A2 11
422  256.874000 0.000E+00 0.000E+00.00000.000  996.85715.000.000000    1 0 0 0 1A1    0 0 0 1 1F2   42F1  9        43F2 31
422  256.874000 0.000E+00 0.000E+00.00000.000  996.85720.000.000000    1 0 0 0 1A1    0 0 0 1 1F2   42E   7        43E  22
422  256.874000 0.000E+00 0.000E+00.00000.000  996.85725.000.000000    1 0 0 0 1A1    0 0 0 1 1F2   42F2 10        43F1 32
422  256.885800 0.000E+00 0.000E+00.00000.000  996.83948.000.000000    1 0 0 0 1A1    0 0 0 1 1F2   42F1  8        43F2 30
422  256.885800 0.000E+00 0.000E+00.00000.000  996.83991.000.000000    1 0 0 0 1A1    0 0 0 1 1F2   42E   6        43E  21
422  256.885800 0.000E+00 0.000E+00.00000.000  996.84034.000.000000    1 0 0 0 1A1    0 0 0 1 1F2   42F2  9        43F1 31
422  256.894100 0.000E+00 0.000E+00.00000.000  996.82748.000.000000    1 0 0 0 1A1    0 0 0 1 1F2   42F1  7        43F2 29
422  256.899000 0.000E+00 0.000E+00.00000.000  996.82332.000.000000    1 0 0 0 1A1    0 0 0 1 1F2   42A2  3        43A1 10
422  256.908800 0.000E+00 0.000E+00.00000.000  996.80903.000.000000    1 0 0 0 1A1    0 0 0 1 1F2   42F2  6        43F1 28
422  256.908800 0.000E+00 0.000E+00.00000.000  996.81064.000.000000    1 0 0 0 1A1    0 0 0 1 1F2   42F1  6        43F2 28
422  256.919200 0.000E+00 0.000E+00.00000.000  996.79783.000.000000    1 0 0 0 1A1    0 0 0 1 1F2   42A1  2        43A2  9
422  256.919200 0.000E+00 0.000E+00.00000.000  996.79825.000.000000    1 0 0 0 1A1    0 0 0 1 1F2   42F1  5        43F2 27
422  256.919200 0.000E+00 0.000E+00.00000.000  996.79848.000.000000    1 0 0 0 1A1    0 0 0 1 1F2   42E   4        43E  19
422  256.931400 0.000E+00 0.000E+00.00000.000  996.78405.000.000000    1 0 0 0 1A1    0 0 0 1 1F2   42F2  5        43F1 27
422  256.931400 0.000E+00 0.000E+00.00000.000  996.78414.000.000000    1 0 0 0 1A1    0 0 0 1 1F2   42F1  4        43F2 26
422  256.945500 0.000E+00 0.000E+00.00000.000  996.76741.000.000000    1 0 0 0 1A1    0 0 0 1 1F2   42E   3        43E  18
422  256.945500 0.000E+00 0.000E+00.00000.000  996.76742.000.000000    1 0 0 0 1A1    0 0 0 1 1F2   42F2  4        43F1 26
422  256.945500 0.000E+00 0.000E+00.00000.000  996.76743.000.000000    1 0 0 0 1A1    0 0 0 1 1F2   42A2  2        43A1  9
422  256.962700 0.000E+00 0.000E+00.00000.000  996.74822.000.000000    1 0 0 0 1A1    0 0 0 1 1F2   42F2  3        43F1 25
422  256.962700 0.000E+00 0.000E+00.00000.000  996.74822.000.000000    1 0 0 0 1A1    0 0 0 1 1F2   42F1  3        43F2 25
422  256.982100 0.000E+00 0.000E+00.00000.000  996.72645.000.000000    1 0 0 0 1A1    0 0 0 1 1F2   42A1  1        43A2  8
422  256.982100 0.000E+00 0.000E+00.00000.000  996.72645.000.000000    1 0 0 0 1A1    0 0 0 1 1F2   42E   2        43E  17
422  256.982100 0.000E+00 0.000E+00.00000.000  996.72645.000.000000    1 0 0 0 1A1    0 0 0 1 1F2   42F1  2        43F2 24
422  257.003800 0.000E+00 0.000E+00.00000.000  996.70204.000.000000    1 0 0 0 1A1    0 0 0 1 1F2   42F2  2        43F1 24
422  257.003800 0.000E+00 0.000E+00.00000.000  996.70204.000.000000    1 0 0 0 1A1    0 0 0 1 1F2   42F1  1        43F2 23
422  257.029300 0.000E+00 0.000E+00.00000.000  996.67490.000.000000    1 0 0 0 1A1    0 0 0 1 1F2   42A2  1        43A1  8
422  257.029300 0.000E+00 0.000E+00.00000.000  996.67490.000.000000    1 0 0 0 1A1    0 0 0 1 1F2   42E   1        43E  16
422  257.029300 0.000E+00 0.000E+00.00000.000  996.67490.000.000000    1 0 0 0 1A1    0 0 0 1 1F2   42F2  1        43F1 23
422  257.414900 0.000E+00 0.000E+00.00000.000  980.30356.000.000000    1 0 0 0 1A1    0 0 0 1 1F2   41E   7        42E  21
422  257.414900 0.000E+00 0.000E+00.00000.000  980.30356.000.000000    1 0 0 0 1A1    0 0 0 1 1F2   41F2 10        42F1 32
422  257.414900 0.000E+00 0.000E+00.00000.000  980.30356.000.000000    1 0 0 0 1A1    0 0 0 1 1F2   41F1 11        42F2 32
422  257.429000 0.000E+00 0.000E+00.00000.000  980.28317.000.000000    1 0 0 0 1A1    0 0 0 1 1F2   41F2  9        42F1 31
422  257.429000 0.000E+00 0.000E+00.00000.000  980.28323.000.000000    1 0 0 0 1A1    0 0 0 1 1F2   41E   6        42E  20
422  257.429000 0.000E+00 0.000E+00.00000.000  980.28329.000.000000    1 0 0 0 1A1    0 0 0 1 1F2   41F1 10        42F2 31
422  257.441000 0.000E+00 0.000E+00.00000.000  980.26636.000.000000    1 0 0 0 1A1    0 0 0 1 1F2   41F1  9        42F2 30
422  257.448600 0.000E+00 0.000E+00.00000.000  980.25552.000.000000    1 0 0 0 1A1    0 0 0 1 1F2   41F1  8        42F2 29
422  257.452300 0.000E+00 0.000E+00.00000.000  980.24039.000.000000    1 0 0 0 1A1    0 0 0 1 1F2   41F2  3        42F1 28
422  257.452300 0.000E+00 0.000E+00.00000.000  980.24703.000.000000    1 0 0 0 1A1    0 0 0 1 1F2   41F1  6        42F2 28
422  257.452300 0.000E+00 0.000E+00.00000.000  980.25169.000.000000    1 0 0 0 1A1    0 0 0 1 1F2   41F2  7        42F1 29
422  257.454400 0.000E+00 0.000E+00.00000.000  980.24703.000.000000    1 0 0 0 1A1    0 0 0 1 1F2   41F1  7        42F2 28
422  257.461200 0.000E+00 0.000E+00.00000.000  980.23891.000.000000    1 0 0 0 1A1    0 0 0 1 1F2   41A2  2        42A1 10
422  257.461200 0.000E+00 0.000E+00.00000.000  980.24039.000.000000    1 0 0 0 1A1    0 0 0 1 1F2   41F2  6        42F1 28
422  257.461200 0.000E+00 0.000E+00.00000.000  980.24128.000.000000    1 0 0 0 1A1    0 0 0 1 1F2   41E   4        42E  18
422  257.469700 0.000E+00 0.000E+00.00000.000  980.22922.000.000000    1 0 0 0 1A1    0 0 0 1 1F2   41F1  6        42F2 27
422  257.469700 0.000E+00 0.000E+00.00000.000  980.22976.000.000000    1 0 0 0 1A1    0 0 0 1 1F2   41F2  5        42F1 27
422  257.481200 0.000E+00 0.000E+00.00000.000  980.21586.000.000000    1 0 0 0 1A1    0 0 0 1 1F2   41E   3        42E  17
422  257.481200 0.000E+00 0.000E+00.00000.000  980.21592.000.000000    1 0 0 0 1A1    0 0 0 1 1F2   41F1  5        42F2 26
422  257.481200 0.000E+00 0.000E+00.00000.000  980.21604.000.000000    1 0 0 0 1A1    0 0 0 1 1F2   41A1  2        42A2  9
422  257.495500 0.000E+00 0.000E+00.00000.000  980.19977.000.000000    1 0 0 0 1A1    0 0 0 1 1F2   41F1  4        42F2 25
422  257.495500 0.000E+00 0.000E+00.00000.000  980.19979.000.000000    1 0 0 0 1A1    0 0 0 1 1F2   41F2  4        42F1 26
422  257.512200 0.000E+00 0.000E+00.00000.000  980.18107.000.000000    1 0 0 0 1A1    0 0 0 1 1F2   41A2  1        42A1  9
422  257.512200 0.000E+00 0.000E+00.00000.000  980.18108.000.000000    1 0 0 0 1A1    0 0 0 1 1F2   41E   2        42E  16
422  257.512200 0.000E+00 0.000E+00.00000.000  980.18108.000.000000    1 0 0 0 1A1    0 0 0 1 1F2   41F2  3        42F1 25
422  257.531400 0.000E+00 0.000E+00.00000.000  980.15975.000.000000    1 0 0 0 1A1    0 0 0 1 1F2   41F2  2        42F1 24
422  257.531400 0.000E+00 0.000E+00.00000.000  980.15975.000.000000    1 0 0 0 1A1    0 0 0 1 1F2   41F1  3        42F2 24
422  257.552600 0.000E+00 0.000E+00.00000.000  980.13570.000.000000    1 0 0 0 1A1    0 0 0 1 1F2   41A1  1        42A2  8
422  257.552600 0.000E+00 0.000E+00.00000.000  980.13570.000.000000    1 0 0 0 1A1    0 0 0 1 1F2   41E   1        42E  15
422  257.552600 0.000E+00 0.000E+00.00000.000  980.13570.000.000000    1 0 0 0 1A1    0 0 0 1 1F2   41F1  2        42F2 23
422  257.577400 0.000E+00 0.000E+00.00000.000  980.10884.000.000000    1 0 0 0 1A1    0 0 0 1 1F2   41F2  1        42F1 23
422  257.577400 0.000E+00 0.000E+00.00000.000  980.10884.000.000000    1 0 0 0 1A1    0 0 0 1 1F2   41F1  1        42F2 22
422  257.969100 0.000E+00 0.000E+00.00000.000  964.11070.000.000000    1 0 0 0 1A1    0 0 0 1 1F2   40E   7        41E  21
422  257.969100 0.000E+00 0.000E+00.00000.000  964.11070.000.000000    1 0 0 0 1A1    0 0 0 1 1F2   40F2 10        41F1 31
422  257.969100 0.000E+00 0.000E+00.00000.000  964.11070.000.000000    1 0 0 0 1A1    0 0 0 1 1F2   40F1 10        41F2 31
422  257.983200 0.000E+00 0.000E+00.00000.000  964.09093.000.000000    1 0 0 0 1A1    0 0 0 1 1F2   40A2  3        41A1 10
422  257.983200 0.000E+00 0.000E+00.00000.000  964.09100.000.000000    1 0 0 0 1A1    0 0 0 1 1F2   40F2  9        41F1 30
422  257.983200 0.000E+00 0.000E+00.00000.000  964.09108.000.000000    1 0 0 0 1A1    0 0 0 1 1F2   40F1  9        41F2 30
422  257.983200 0.000E+00 0.000E+00.00000.000  964.09115.000.000000    1 0 0 0 1A1    0 0 0 1 1F2   40A1  4        41A2 11
422  257.994000 0.000E+00 0.000E+00.00000.000  964.07513.000.000000    1 0 0 0 1A1    0 0 0 1 1F2   40E   6        41E  20
422  257.994000 0.000E+00 0.000E+00.00000.000  964.07563.000.000000    1 0 0 0 1A1    0 0 0 1 1F2   40F2  8        41F1 29
422  258.001400 0.000E+00 0.000E+00.00000.000  964.05761.000.000000    1 0 0 0 1A1    0 0 0 1 1F2   40A1  2        41A2 10
422  258.001400 0.000E+00 0.000E+00.00000.000  964.06490.000.000000    1 0 0 0 1A1    0 0 0 1 1F2   40F2  7        41F1 28
422  258.004400 0.000E+00 0.000E+00.00000.000  964.06121.000.000000    1 0 0 0 1A1    0 0 0 1 1F2   40F1  7        41F2 28
422  258.006400 0.000E+00 0.000E+00.00000.000  964.05761.000.000000    1 0 0 0 1A1    0 0 0 1 1F2   40A1  3        41A2 10
422  258.006400 0.000E+00 0.000E+00.00000.000  964.06263.000.000000    1 0 0 0 1A1    0 0 0 1 1F2   40E   6        41E  19
422  258.011500 0.000E+00 0.000E+00.00000.000  964.05179.000.000000    1 0 0 0 1A1    0 0 0 1 1F2   40F2  6        41F1 27
422  258.020100 0.000E+00 0.000E+00.00000.000  964.04197.000.000000    1 0 0 0 1A1    0 0 0 1 1F2   40E   4        41E  18
422  258.020100 0.000E+00 0.000E+00.00000.000  964.04230.000.000000    1 0 0 0 1A1    0 0 0 1 1F2   40F2  5        41F1 26
422  258.020100 0.000E+00 0.000E+00.00000.000  964.04306.000.000000    1 0 0 0 1A1    0 0 0 1 1F2   40A2  2        41A1  9
422  258.031600 0.000E+00 0.000E+00.00000.000  964.02927.000.000000    1 0 0 0 1A1    0 0 0 1 1F2   40F2  4        41F1 25
422  258.031600 0.000E+00 0.000E+00.00000.000  964.02944.000.000000    1 0 0 0 1A1    0 0 0 1 1F2   40F1  5        41F2 26
422  258.045000 0.000E+00 0.000E+00.00000.000  964.01377.000.000000    1 0 0 0 1A1    0 0 0 1 1F2   40A1  2        41A2  9
422  258.045000 0.000E+00 0.000E+00.00000.000  964.01379.000.000000    1 0 0 0 1A1    0 0 0 1 1F2   40F1  4        41F2 25
422  258.045000 0.000E+00 0.000E+00.00000.000  964.01381.000.000000    1 0 0 0 1A1    0 0 0 1 1F2   40E   3        41E  17
422  258.060400 0.000E+00 0.000E+00.00000.000  963.99563.000.000000    1 0 0 0 1A1    0 0 0 1 1F2   40F2  3        41F1 24
422  258.060400 0.000E+00 0.000E+00.00000.000  963.99563.000.000000    1 0 0 0 1A1    0 0 0 1 1F2   40F1  3        41F2 24
422  258.079300 0.000E+00 0.000E+00.00000.000  963.97479.000.000000    1 0 0 0 1A1    0 0 0 1 1F2   40A2  1        41A1  8
422  258.079300 0.000E+00 0.000E+00.00000.000  963.97479.000.000000    1 0 0 0 1A1    0 0 0 1 1F2   40F2  2        41F1 23
422  258.100100 0.000E+00 0.000E+00.00000.000  963.95117.000.000000    1 0 0 0 1A1    0 0 0 1 1F2   40F2  1        41F1 22
422  258.100100 0.000E+00 0.000E+00.00000.000  963.95117.000.000000    1 0 0 0 1A1    0 0 0 1 1F2   40F1  2        41F2 23
422  258.124400 0.000E+00 0.000E+00.00000.000  963.92466.000.000000    1 0 0 0 1A1    0 0 0 1 1F2   40A1  1        41A2  8
422  258.124400 0.000E+00 0.000E+00.00000.000  963.92466.000.000000    1 0 0 0 1A1    0 0 0 1 1F2   40E   1        41E  15
422  258.124400 0.000E+00 0.000E+00.00000.000  963.92466.000.000000    1 0 0 0 1A1    0 0 0 1 1F2   40F1  1        41F2 22
422  258.523000 0.000E+00 0.000E+00.00000.000  948.29966.000.000000    1 0 0 0 1A1    0 0 0 1 1F2   39A1  3        40A2 10
422  258.523000 0.000E+00 0.000E+00.00000.000  948.29966.000.000000    1 0 0 0 1A1    0 0 0 1 1F2   39F1 10        40F2 31
422  258.523000 0.000E+00 0.000E+00.00000.000  948.29967.000.000000    1 0 0 0 1A1    0 0 0 1 1F2   39A2  4        40A1 10
422  258.523000 0.000E+00 0.000E+00.00000.000  948.29967.000.000000    1 0 0 0 1A1    0 0 0 1 1F2   39F2 10        40F1 30
422  258.536500 0.000E+00 0.000E+00.00000.000  948.28058.000.000000    1 0 0 0 1A1    0 0 0 1 1F2   39F2  9        40F1 29
422  258.536500 0.000E+00 0.000E+00.00000.000  948.28067.000.000000    1 0 0 0 1A1    0 0 0 1 1F2   39E   6        40E  20
422  258.536500 0.000E+00 0.000E+00.00000.000  948.28076.000.000000    1 0 0 0 1A1    0 0 0 1 1F2   39F1  9        40F2 30
422  258.548200 0.000E+00 0.000E+00.00000.000  948.26469.000.000000    1 0 0 0 1A1    0 0 0 1 1F2   39F2  8        40F1 28
422  258.553900 0.000E+00 0.000E+00.00000.000  948.25652.000.000000    1 0 0 0 1A1    0 0 0 1 1F2   39A2  3        40A1  9
422  258.562400 0.000E+00 0.000E+00.00000.000  948.24533.000.000000    1 0 0 0 1A1    0 0 0 1 1F2   39E   4        40E  18
422  258.562400 0.000E+00 0.000E+00.00000.000  948.24622.000.000000    1 0 0 0 1A1    0 0 0 1 1F2   39F1  6        40F2 27
422  258.570500 0.000E+00 0.000E+00.00000.000  948.23631.000.000000    1 0 0 0 1A1    0 0 0 1 1F2   39F1  5        40F2 26
422  258.570500 0.000E+00 0.000E+00.00000.000  948.23721.000.000000    1 0 0 0 1A1    0 0 0 1 1F2   39F2  6        40F1 26
422  258.580900 0.000E+00 0.000E+00.00000.000  948.22422.000.000000    1 0 0 0 1A1    0 0 0 1 1F2   39A2  2        40A1  8
422  258.580900 0.000E+00 0.000E+00.00000.000  948.22443.000.000000    1 0 0 0 1A1    0 0 0 1 1F2   39F2  5        40F1 25
422  258.580900 0.000E+00 0.000E+00.00000.000  948.22454.000.000000    1 0 0 0 1A1    0 0 0 1 1F2   39E   3        40E  17
422  258.593100 0.000E+00 0.000E+00.00000.000  948.20946.000.000000    1 0 0 0 1A1    0 0 0 1 1F2   39F1  4        40F2 25
422  258.593100 0.000E+00 0.000E+00.00000.000  948.20949.000.000000    1 0 0 0 1A1    0 0 0 1 1F2   39F2  4        40F1 24
422  258.608500 0.000E+00 0.000E+00.00000.000  948.19188.000.000000    1 0 0 0 1A1    0 0 0 1 1F2   39E   2        40E  16
422  258.608500 0.000E+00 0.000E+00.00000.000  948.19189.000.000000    1 0 0 0 1A1    0 0 0 1 1F2   39A1  1        40A2  8
422  258.608500 0.000E+00 0.000E+00.00000.000  948.19189.000.000000    1 0 0 0 1A1    0 0 0 1 1F2   39F1  3        40F2 24
422  258.626400 0.000E+00 0.000E+00.00000.000  948.17159.000.000000    1 0 0 0 1A1    0 0 0 1 1F2   39F2  3        40F1 23
422  258.626400 0.000E+00 0.000E+00.00000.000  948.17159.000.000000    1 0 0 0 1A1    0 0 0 1 1F2   39F1  2        40F2 23
422  258.647000 0.000E+00 0.000E+00.00000.000  948.14845.000.000000    1 0 0 0 1A1    0 0 0 1 1F2   39A2  1        40A1  7
422  258.647000 0.000E+00 0.000E+00.00000.000  948.14845.000.000000    1 0 0 0 1A1    0 0 0 1 1F2   39E   1        40E  15
422  258.647000 0.000E+00 0.000E+00.00000.000  948.14845.000.000000    1 0 0 0 1A1    0 0 0 1 1F2   39F2  2        40F1 22
422  258.670500 0.000E+00 0.000E+00.00000.000  948.12235.000.000000    1 0 0 0 1A1    0 0 0 1 1F2   39F2  1        40F1 21
422  258.670500 0.000E+00 0.000E+00.00000.000  948.12235.000.000000    1 0 0 0 1A1    0 0 0 1 1F2   39F1  1        40F2 22
422  259.075600 0.000E+00 0.000E+00.00000.000  932.87048.000.000000    1 0 0 0 1A1    0 0 0 1 1F2   38F1  9        39F2 29
422  259.075600 0.000E+00 0.000E+00.00000.000  932.87049.000.000000    1 0 0 0 1A1    0 0 0 1 1F2   38E   7        39E  20
422  259.075600 0.000E+00 0.000E+00.00000.000  932.87049.000.000000    1 0 0 0 1A1    0 0 0 1 1F2   38F2 10        39F1 30
422  259.089200 0.000E+00 0.000E+00.00000.000  932.85205.000.000000    1 0 0 0 1A1    0 0 0 1 1F2   38F1  8        39F2 28
422  259.089200 0.000E+00 0.000E+00.00000.000  932.85217.000.000000    1 0 0 0 1A1    0 0 0 1 1F2   38E   6        39E  19
422  259.089200 0.000E+00 0.000E+00.00000.000  932.85228.000.000000    1 0 0 0 1A1    0 0 0 1 1F2   38F2  9        39F1 29
422  259.099500 0.000E+00 0.000E+00.00000.000  932.83792.000.000000    1 0 0 0 1A1    0 0 0 1 1F2   38F1  7        39F2 27
422  259.099500 0.000E+00 0.000E+00.00000.000  932.83856.000.000000    1 0 0 0 1A1    0 0 0 1 1F2   38A1  3        39A2 10
422  259.105800 0.000E+00 0.000E+00.00000.000  932.82841.000.000000    1 0 0 0 1A1    0 0 0 1 1F2   38F2  7        39F1 27
422  259.111100 0.000E+00 0.000E+00.00000.000  932.82358.000.000000    1 0 0 0 1A1    0 0 0 1 1F2   38F1  6        39F2 26
422  259.119500 0.000E+00 0.000E+00.00000.000  932.81187.000.000000    1 0 0 0 1A1    0 0 0 1 1F2   38A1  2        39A2  9
422  259.119500 0.000E+00 0.000E+00.00000.000  932.81279.000.000000    1 0 0 0 1A1    0 0 0 1 1F2   38F1  5        39F2 25
422  259.119500 0.000E+00 0.000E+00.00000.000  932.81334.000.000000    1 0 0 0 1A1    0 0 0 1 1F2   38E   4        39E  17
422  259.129000 0.000E+00 0.000E+00.00000.000  932.80103.000.000000    1 0 0 0 1A1    0 0 0 1 1F2   38F2  5        39F1 25
422  259.129000 0.000E+00 0.000E+00.00000.000  932.80129.000.000000    1 0 0 0 1A1    0 0 0 1 1F2   38F1  4        39F2 24
422  259.141400 0.000E+00 0.000E+00.00000.000  932.78681.000.000000    1 0 0 0 1A1    0 0 0 1 1F2   38E   3        39E  16
422  259.141400 0.000E+00 0.000E+00.00000.000  932.78684.000.000000    1 0 0 0 1A1    0 0 0 1 1F2   38F2  4        39F1 24
422  259.141400 0.000E+00 0.000E+00.00000.000  932.78689.000.000000    1 0 0 0 1A1    0 0 0 1 1F2   38A2  2        39A1  9
422  259.155700 0.000E+00 0.000E+00.00000.000  932.76986.000.000000    1 0 0 0 1A1    0 0 0 1 1F2   38F2  3        39F1 23
422  259.155700 0.000E+00 0.000E+00.00000.000  932.76986.000.000000    1 0 0 0 1A1    0 0 0 1 1F2   38F1  3        39F2 23
422  259.173200 0.000E+00 0.000E+00.00000.000  932.75014.000.000000    1 0 0 0 1A1    0 0 0 1 1F2   38A1  1        39A2  8
422  259.173200 0.000E+00 0.000E+00.00000.000  932.75014.000.000000    1 0 0 0 1A1    0 0 0 1 1F2   38E   2        39E  15
422  259.173200 0.000E+00 0.000E+00.00000.000  932.75014.000.000000    1 0 0 0 1A1    0 0 0 1 1F2   38F1  2        39F2 22
422  259.193400 0.000E+00 0.000E+00.00000.000  932.72754.000.000000    1 0 0 0 1A1    0 0 0 1 1F2   38F2  2        39F1 22
422  259.193400 0.000E+00 0.000E+00.00000.000  932.72754.000.000000    1 0 0 0 1A1    0 0 0 1 1F2   38F1  1        39F2 21
422  259.216000 0.000E+00 0.000E+00.00000.000  932.70191.000.000000    1 0 0 0 1A1    0 0 0 1 1F2   38A2  1        39A1  8
422  259.216000 0.000E+00 0.000E+00.00000.000  932.70191.000.000000    1 0 0 0 1A1    0 0 0 1 1F2   38E   1        39E  14
422  259.216000 0.000E+00 0.000E+00.00000.000  932.70191.000.000000    1 0 0 0 1A1    0 0 0 1 1F2   38F2  1        39F1 21
422  259.627300 0.000E+00 0.000E+00.00000.000  917.82320.000.000000    1 0 0 0 1A1    0 0 0 1 1F2   37E   6        38E  19
422  259.627300 0.000E+00 0.000E+00.00000.000  917.82320.000.000000    1 0 0 0 1A1    0 0 0 1 1F2   37F2  9        38F1 29
422  259.627300 0.000E+00 0.000E+00.00000.000  917.82321.000.000000    1 0 0 0 1A1    0 0 0 1 1F2   37F1 10        38F2 29
422  259.640800 0.000E+00 0.000E+00.00000.000  917.80535.000.000000    1 0 0 0 1A1    0 0 0 1 1F2   37A1  3        38A2  9
422  259.640800 0.000E+00 0.000E+00.00000.000  917.80549.000.000000    1 0 0 0 1A1    0 0 0 1 1F2   37F1  9        38F2 28
422  259.640800 0.000E+00 0.000E+00.00000.000  917.80562.000.000000    1 0 0 0 1A1    0 0 0 1 1F2   37F2  8        38F1 28
422  259.640800 0.000E+00 0.000E+00.00000.000  917.80575.000.000000    1 0 0 0 1A1    0 0 0 1 1F2   37A2  3        38A1 10
422  259.650500 0.000E+00 0.000E+00.00000.000  917.79171.000.000000    1 0 0 0 1A1    0 0 0 1 1F2   37E   5        38E  18
422  259.650500 0.000E+00 0.000E+00.00000.000  917.79237.000.000000    1 0 0 0 1A1    0 0 0 1 1F2   37F1  8        38F2 27
422  259.656900 0.000E+00 0.000E+00.00000.000  917.78339.000.000000    1 0 0 0 1A1    0 0 0 1 1F2   37F1  7        38F2 26
422  259.661300 0.000E+00 0.000E+00.00000.000  917.77664.000.000000    1 0 0 0 1A1    0 0 0 1 1F2   37A2  2        38A1  9
422  259.661300 0.000E+00 0.000E+00.00000.000  917.77909.000.000000    1 0 0 0 1A1    0 0 0 1 1F2   37F2  6        38F1 26
422  259.668000 0.000E+00 0.000E+00.00000.000  917.76998.000.000000    1 0 0 0 1A1    0 0 0 1 1F2   37F1  6        38F2 25
422  259.668000 0.000E+00 0.000E+00.00000.000  917.77108.000.000000    1 0 0 0 1A1    0 0 0 1 1F2   37F2  5        38F1 25
422  259.676600 0.000E+00 0.000E+00.00000.000  917.75939.000.000000    1 0 0 0 1A1    0 0 0 1 1F2   37E   3        38E  16
422  259.676600 0.000E+00 0.000E+00.00000.000  917.75956.000.000000    1 0 0 0 1A1    0 0 0 1 1F2   37F1  5        38F2 24
422  259.676600 0.000E+00 0.000E+00.00000.000  917.75993.000.000000    1 0 0 0 1A1    0 0 0 1 1F2   37A1  2        38A2  8
422  259.688700 0.000E+00 0.000E+00.00000.000  917.74586.000.000000    1 0 0 0 1A1    0 0 0 1 1F2   37F1  4        38F2 23
422  259.688700 0.000E+00 0.000E+00.00000.000  917.74593.000.000000    1 0 0 0 1A1    0 0 0 1 1F2   37F2  4        38F1 24
422  259.702500 0.000E+00 0.000E+00.00000.000  917.72955.000.000000    1 0 0 0 1A1    0 0 0 1 1F2   37A2  1        38A1  8
422  259.702500 0.000E+00 0.000E+00.00000.000  917.72956.000.000000    1 0 0 0 1A1    0 0 0 1 1F2   37E   2        38E  15
422  259.702500 0.000E+00 0.000E+00.00000.000  917.72956.000.000000    1 0 0 0 1A1    0 0 0 1 1F2   37F2  3        38F1 23
422  259.719000 0.000E+00 0.000E+00.00000.000  917.71045.000.000000    1 0 0 0 1A1    0 0 0 1 1F2   37F2  2        38F1 22
422  259.719000 0.000E+00 0.000E+00.00000.000  917.71045.000.000000    1 0 0 0 1A1    0 0 0 1 1F2   37F1  3        38F2 22
422  259.738300 0.000E+00 0.000E+00.00000.000  917.68843.000.000000    1 0 0 0 1A1    0 0 0 1 1F2   37A1  1        38A2  7
422  259.738300 0.000E+00 0.000E+00.00000.000  917.68843.000.000000    1 0 0 0 1A1    0 0 0 1 1F2   37E   1        38E  14
422  259.738300 0.000E+00 0.000E+00.00000.000  917.68843.000.000000    1 0 0 0 1A1    0 0 0 1 1F2   37F1  2        38F2 21
422  259.760900 0.000E+00 0.000E+00.00000.000  917.66332.000.000000    1 0 0 0 1A1    0 0 0 1 1F2   37F2  1        38F1 21
422  259.760900 0.000E+00 0.000E+00.00000.000  917.66332.000.000000    1 0 0 0 1A1    0 0 0 1 1F2   37F1  1        38F2 20
422  260.178700 0.000E+00 0.000E+00.00000.000  903.15783.000.000000    1 0 0 0 1A1    0 0 0 1 1F2   36A2  3        37A1  9
422  260.178700 0.000E+00 0.000E+00.00000.000  903.15784.000.000000    1 0 0 0 1A1    0 0 0 1 1F2   36F2  9        37F1 28
422  260.178700 0.000E+00 0.000E+00.00000.000  903.15785.000.000000    1 0 0 0 1A1    0 0 0 1 1F2   36F1  9        37F2 28
422  260.178700 0.000E+00 0.000E+00.00000.000  903.15786.000.000000    1 0 0 0 1A1    0 0 0 1 1F2   36A1  4        37A2 10
422  260.191200 0.000E+00 0.000E+00.00000.000  903.14070.000.000000    1 0 0 0 1A1    0 0 0 1 1F2   36F1  8        37F2 27
422  260.191200 0.000E+00 0.000E+00.00000.000  903.14087.000.000000    1 0 0 0 1A1    0 0 0 1 1F2   36E   6        37E  19
422  260.191200 0.000E+00 0.000E+00.00000.000  903.14102.000.000000    1 0 0 0 1A1    0 0 0 1 1F2   36F2  8        37F1 27
422  260.201100 0.000E+00 0.000E+00.00000.000  903.12750.000.000000    1 0 0 0 1A1    0 0 0 1 1F2   36E   5        37E  18
422  260.201100 0.000E+00 0.000E+00.00000.000  903.12848.000.000000    1 0 0 0 1A1    0 0 0 1 1F2   36F2  7        37F1 26
422  260.206700 0.000E+00 0.000E+00.00000.000  903.12066.000.000000    1 0 0 0 1A1    0 0 0 1 1F2   36A1  3        37A2  9
422  260.215200 0.000E+00 0.000E+00.00000.000  903.10922.000.000000    1 0 0 0 1A1    0 0 0 1 1F2   36E   4        37E  17
422  260.215200 0.000E+00 0.000E+00.00000.000  903.10986.000.000000    1 0 0 0 1A1    0 0 0 1 1F2   36F2  5        37F1 24
422  260.223800 0.000E+00 0.000E+00.00000.000  903.09943.000.000000    1 0 0 0 1A1    0 0 0 1 1F2   36F2  4        37F1 23
422  260.223800 0.000E+00 0.000E+00.00000.000  903.09989.000.000000    1 0 0 0 1A1    0 0 0 1 1F2   36F1  5        37F2 24
422  260.235200 0.000E+00 0.000E+00.00000.000  903.08658.000.000000    1 0 0 0 1A1    0 0 0 1 1F2   36A1  2        37A2  8
422  260.235200 0.000E+00 0.000E+00.00000.000  903.08667.000.000000    1 0 0 0 1A1    0 0 0 1 1F2   36F1  4        37F2 23
422  260.235200 0.000E+00 0.000E+00.00000.000  903.08672.000.000000    1 0 0 0 1A1    0 0 0 1 1F2   36E   3        37E  16
422  260.248300 0.000E+00 0.000E+00.00000.000  903.07098.000.000000    1 0 0 0 1A1    0 0 0 1 1F2   36F2  3        37F1 22
422  260.248300 0.000E+00 0.000E+00.00000.000  903.07100.000.000000    1 0 0 0 1A1    0 0 0 1 1F2   36F1  3        37F2 22
422  260.264800 0.000E+00 0.000E+00.00000.000  903.05252.000.000000    1 0 0 0 1A1    0 0 0 1 1F2   36A2  1        37A1  7
422  260.264800 0.000E+00 0.000E+00.00000.000  903.05252.000.000000    1 0 0 0 1A1    0 0 0 1 1F2   36E   2        37E  15
422  260.264800 0.000E+00 0.000E+00.00000.000  903.05252.000.000000    1 0 0 0 1A1    0 0 0 1 1F2   36F2  2        37F1 21
422  260.283600 0.000E+00 0.000E+00.00000.000  903.03112.000.000000    1 0 0 0 1A1    0 0 0 1 1F2   36F2  1        37F1 20
422  260.283600 0.000E+00 0.000E+00.00000.000  903.03112.000.000000    1 0 0 0 1A1    0 0 0 1 1F2   36F1  2        37F2 21
422  260.304400 0.000E+00 0.000E+00.00000.000  903.00659.000.000000    1 0 0 0 1A1    0 0 0 1 1F2   36A1  1        37A2  7
422  260.304400 0.000E+00 0.000E+00.00000.000  903.00659.000.000000    1 0 0 0 1A1    0 0 0 1 1F2   36E   1        37E  14
422  260.304400 0.000E+00 0.000E+00.00000.000  903.00659.000.000000    1 0 0 0 1A1    0 0 0 1 1F2   36F1  1        37F2 20
422  260.728900 0.000E+00 0.000E+00.00000.000  888.87445.000.000000    1 0 0 0 1A1    0 0 0 1 1F2   35F2  9        36F1 27
422  260.728900 0.000E+00 0.000E+00.00000.000  888.87446.000.000000    1 0 0 0 1A1    0 0 0 1 1F2   35E   6        36E  18
422  260.728900 0.000E+00 0.000E+00.00000.000  888.87447.000.000000    1 0 0 0 1A1    0 0 0 1 1F2   35F1  9        36F2 28
422  260.741000 0.000E+00 0.000E+00.00000.000  888.85794.000.000000    1 0 0 0 1A1    0 0 0 1 1F2   35F2  8        36F1 26
422  260.741000 0.000E+00 0.000E+00.00000.000  888.85813.000.000000    1 0 0 0 1A1    0 0 0 1 1F2   35E   5        36E  17
422  260.741000 0.000E+00 0.000E+00.00000.000  888.85832.000.000000    1 0 0 0 1A1    0 0 0 1 1F2   35F1  8        36F2 27
422  260.750200 0.000E+00 0.000E+00.00000.000  888.84602.000.000000    1 0 0 0 1A1    0 0 0 1 1F2   35F2  7        36F1 25
422  260.750200 0.000E+00 0.000E+00.00000.000  888.84686.000.000000    1 0 0 0 1A1    0 0 0 1 1F2   35A2  3        36A1  9
422  260.751800 0.000E+00 0.000E+00.00000.000  888.83790.000.000000    1 0 0 0 1A1    0 0 0 1 1F2   35F1  4        36F2 25
422  260.751800 0.000E+00 0.000E+00.00000.000  888.84351.000.000000    1 0 0 0 1A1    0 0 0 1 1F2   35A1  2        36A2  9
422  260.751800 0.000E+00 0.000E+00.00000.000  888.84501.000.000000    1 0 0 0 1A1    0 0 0 1 1F2   35F1  7        36F2 26
422  260.756500 0.000E+00 0.000E+00.00000.000  888.83790.000.000000    1 0 0 0 1A1    0 0 0 1 1F2   35F1  6        36F2 25
422  260.761900 0.000E+00 0.000E+00.00000.000  888.83209.000.000000    1 0 0 0 1A1    0 0 0 1 1F2   35F2  6        36F1 24
422  260.770700 0.000E+00 0.000E+00.00000.000  888.82093.000.000000    1 0 0 0 1A1    0 0 0 1 1F2   35A2  2        36A1  8
422  260.770700 0.000E+00 0.000E+00.00000.000  888.82146.000.000000    1 0 0 0 1A1    0 0 0 1 1F2   35F2  5        36F1 23
422  260.770700 0.000E+00 0.000E+00.00000.000  888.82175.000.000000    1 0 0 0 1A1    0 0 0 1 1F2   35E   3        36E  15
422  260.781200 0.000E+00 0.000E+00.00000.000  888.80912.000.000000    1 0 0 0 1A1    0 0 0 1 1F2   35F1  4        36F2 23
422  260.781200 0.000E+00 0.000E+00.00000.000  888.80923.000.000000    1 0 0 0 1A1    0 0 0 1 1F2   35F2  4        36F1 22
422  260.794000 0.000E+00 0.000E+00.00000.000  888.79417.000.000000    1 0 0 0 1A1    0 0 0 1 1F2   35E   2        36E  14
422  260.794000 0.000E+00 0.000E+00.00000.000  888.79418.000.000000    1 0 0 0 1A1    0 0 0 1 1F2   35F1  3        36F2 22
422  260.794000 0.000E+00 0.000E+00.00000.000  888.79419.000.000000    1 0 0 0 1A1    0 0 0 1 1F2   35A1  1        36A2  8
422  260.809000 0.000E+00 0.000E+00.00000.000  888.77638.000.000000    1 0 0 0 1A1    0 0 0 1 1F2   35F2  3        36F1 21
422  260.809000 0.000E+00 0.000E+00.00000.000  888.77638.000.000000    1 0 0 0 1A1    0 0 0 1 1F2   35F1  2        36F2 21
422  260.827300 0.000E+00 0.000E+00.00000.000  888.75563.000.000000    1 0 0 0 1A1    0 0 0 1 1F2   35A2  1        36A1  7
422  260.827300 0.000E+00 0.000E+00.00000.000  888.75563.000.000000    1 0 0 0 1A1    0 0 0 1 1F2   35E   1        36E  13
422  260.827300 0.000E+00 0.000E+00.00000.000  888.75563.000.000000    1 0 0 0 1A1    0 0 0 1 1F2   35F2  2        36F1 20
422  260.848900 0.000E+00 0.000E+00.00000.000  888.73171.000.000000    1 0 0 0 1A1    0 0 0 1 1F2   35F2  1        36F1 19
422  260.848900 0.000E+00 0.000E+00.00000.000  888.73171.000.000000    1 0 0 0 1A1    0 0 0 1 1F2   35F1  1        36F2 20
422  261.278400 0.000E+00 0.000E+00.00000.000  874.97305.000.000000    1 0 0 0 1A1    0 0 0 1 1F2   34F1  8        35F2 26
422  261.278400 0.000E+00 0.000E+00.00000.000  874.97306.000.000000    1 0 0 0 1A1    0 0 0 1 1F2   34E   6        35E  18
422  261.278400 0.000E+00 0.000E+00.00000.000  874.97307.000.000000    1 0 0 0 1A1    0 0 0 1 1F2   34F2  9        35F1 27
422  261.290300 0.000E+00 0.000E+00.00000.000  874.95705.000.000000    1 0 0 0 1A1    0 0 0 1 1F2   34A2  3        35A1  9
422  261.290300 0.000E+00 0.000E+00.00000.000  874.95729.000.000000    1 0 0 0 1A1    0 0 0 1 1F2   34F2  8        35F1 26
422  261.290300 0.000E+00 0.000E+00.00000.000  874.95751.000.000000    1 0 0 0 1A1    0 0 0 1 1F2   34F1  7        35F2 25
422  261.290300 0.000E+00 0.000E+00.00000.000  874.95772.000.000000    1 0 0 0 1A1    0 0 0 1 1F2   34A1  3        35A2  9
422  261.298800 0.000E+00 0.000E+00.00000.000  874.94642.000.000000    1 0 0 0 1A1    0 0 0 1 1F2   34F2  7        35F1 25
422  261.308900 0.000E+00 0.000E+00.00000.000  874.93390.000.000000    1 0 0 0 1A1    0 0 0 1 1F2   34F1  5        35F2 23
422  261.315900 0.000E+00 0.000E+00.00000.000  874.92467.000.000000    1 0 0 0 1A1    0 0 0 1 1F2   34F2  5        35F1 23
422  261.315900 0.000E+00 0.000E+00.00000.000  874.92534.000.000000    1 0 0 0 1A1    0 0 0 1 1F2   34F1  4        35F2 22
422  261.326200 0.000E+00 0.000E+00.00000.000  874.91335.000.000000    1 0 0 0 1A1    0 0 0 1 1F2   34E   3        35E  15
422  261.326200 0.000E+00 0.000E+00.00000.000  874.91343.000.000000    1 0 0 0 1A1    0 0 0 1 1F2   34F2  4        35F1 22
422  261.326200 0.000E+00 0.000E+00.00000.000  874.91359.000.000000    1 0 0 0 1A1    0 0 0 1 1F2   34A2  2        35A1  8
422  261.338500 0.000E+00 0.000E+00.00000.000  874.89912.000.000000    1 0 0 0 1A1    0 0 0 1 1F2   34F2  3        35F1 21
422  261.338500 0.000E+00 0.000E+00.00000.000  874.89914.000.000000    1 0 0 0 1A1    0 0 0 1 1F2   34F1  3        35F2 21
422  261.353400 0.000E+00 0.000E+00.00000.000  874.88202.000.000000    1 0 0 0 1A1    0 0 0 1 1F2   34A1  1        35A2  7
422  261.353400 0.000E+00 0.000E+00.00000.000  874.88203.000.000000    1 0 0 0 1A1    0 0 0 1 1F2   34E   2        35E  14
422  261.353400 0.000E+00 0.000E+00.00000.000  874.88203.000.000000    1 0 0 0 1A1    0 0 0 1 1F2   34F1  2        35F2 20
422  261.371200 0.000E+00 0.000E+00.00000.000  874.86195.000.000000    1 0 0 0 1A1    0 0 0 1 1F2   34F2  2        35F1 20
422  261.371200 0.000E+00 0.000E+00.00000.000  874.86195.000.000000    1 0 0 0 1A1    0 0 0 1 1F2   34F1  1        35F2 19
422  261.391200 0.000E+00 0.000E+00.00000.000  874.83869.000.000000    1 0 0 0 1A1    0 0 0 1 1F2   34A2  1        35A1  7
422  261.391200 0.000E+00 0.000E+00.00000.000  874.83869.000.000000    1 0 0 0 1A1    0 0 0 1 1F2   34E   1        35E  13
422  261.391200 0.000E+00 0.000E+00.00000.000  874.83869.000.000000    1 0 0 0 1A1    0 0 0 1 1F2   34F2  1        35F1 19
422  261.826700 0.000E+00 0.000E+00.00000.000  861.45366.000.000000    1 0 0 0 1A1    0 0 0 1 1F2   33A1  3        34A2  8
422  261.826700 0.000E+00 0.000E+00.00000.000  861.45368.000.000000    1 0 0 0 1A1    0 0 0 1 1F2   33F1  9        34F2 26
422  261.826700 0.000E+00 0.000E+00.00000.000  861.45370.000.000000    1 0 0 0 1A1    0 0 0 1 1F2   33F2  8        34F1 26
422  261.826700 0.000E+00 0.000E+00.00000.000  861.45371.000.000000    1 0 0 0 1A1    0 0 0 1 1F2   33A2  3        34A1  9
422  261.838300 0.000E+00 0.000E+00.00000.000  861.43841.000.000000    1 0 0 0 1A1    0 0 0 1 1F2   33F2  7        34F1 25
422  261.838300 0.000E+00 0.000E+00.00000.000  861.43869.000.000000    1 0 0 0 1A1    0 0 0 1 1F2   33E   5        34E  17
422  261.838300 0.000E+00 0.000E+00.00000.000  861.43893.000.000000    1 0 0 0 1A1    0 0 0 1 1F2   33F1  8        34F2 25
422  261.846400 0.000E+00 0.000E+00.00000.000  861.42716.000.000000    1 0 0 0 1A1    0 0 0 1 1F2   33E   4        34E  16
422  261.847500 0.000E+00 0.000E+00.00000.000  861.42607.000.000000    1 0 0 0 1A1    0 0 0 1 1F2   33F2  6        34F1 24
422  261.851300 0.000E+00 0.000E+00.00000.000  861.42196.000.000000    1 0 0 0 1A1    0 0 0 1 1F2   33A2  2        34A1  8
422  261.853900 0.000E+00 0.000E+00.00000.000  861.41924.000.000000    1 0 0 0 1A1    0 0 0 1 1F2   33F2  5        34F1 23
422  261.860900 0.000E+00 0.000E+00.00000.000  861.40988.000.000000    1 0 0 0 1A1    0 0 0 1 1F2   33E   3        34E  15
422  261.860900 0.000E+00 0.000E+00.00000.000  861.41028.000.000000    1 0 0 0 1A1    0 0 0 1 1F2   33F1  5        34F2 22
422  261.870500 0.000E+00 0.000E+00.00000.000  861.39935.000.000000    1 0 0 0 1A1    0 0 0 1 1F2   33F1  4        34F2 21
422  261.870500 0.000E+00 0.000E+00.00000.000  861.39956.000.000000    1 0 0 0 1A1    0 0 0 1 1F2   33F2  4        34F1 22
422  261.882100 0.000E+00 0.000E+00.00000.000  861.38583.000.000000    1 0 0 0 1A1    0 0 0 1 1F2   33A2  1        34A1  7
422  261.882100 0.000E+00 0.000E+00.00000.000  861.38587.000.000000    1 0 0 0 1A1    0 0 0 1 1F2   33F2  3        34F1 21
422  261.882100 0.000E+00 0.000E+00.00000.000  861.38588.000.000000    1 0 0 0 1A1    0 0 0 1 1F2   33E   2        34E  14
422  261.896400 0.000E+00 0.000E+00.00000.000  861.36947.000.000000    1 0 0 0 1A1    0 0 0 1 1F2   33F1  3        34F2 20
422  261.896400 0.000E+00 0.000E+00.00000.000  861.36948.000.000000    1 0 0 0 1A1    0 0 0 1 1F2   33F2  2        34F1 20
422  261.913200 0.000E+00 0.000E+00.00000.000  861.35010.000.000000    1 0 0 0 1A1    0 0 0 1 1F2   33A1  1        34A2  6
422  261.913200 0.000E+00 0.000E+00.00000.000  861.35010.000.000000    1 0 0 0 1A1    0 0 0 1 1F2   33E   1        34E  13
422  261.913200 0.000E+00 0.000E+00.00000.000  861.35010.000.000000    1 0 0 0 1A1    0 0 0 1 1F2   33F1  2        34F2 19
422  261.933300 0.000E+00 0.000E+00.00000.000  861.32753.000.000000    1 0 0 0 1A1    0 0 0 1 1F2   33F2  1        34F1 19
422  261.933300 0.000E+00 0.000E+00.00000.000  861.32753.000.000000    1 0 0 0 1A1    0 0 0 1 1F2   33F1  1        34F2 18
422  262.374400 0.000E+00 0.000E+00.00000.000  848.31635.000.000000    1 0 0 0 1A1    0 0 0 1 1F2   32F1  8        33F2 25
422  262.374400 0.000E+00 0.000E+00.00000.000  848.31637.000.000000    1 0 0 0 1A1    0 0 0 1 1F2   32E   6        33E  17
422  262.374400 0.000E+00 0.000E+00.00000.000  848.31639.000.000000    1 0 0 0 1A1    0 0 0 1 1F2   32F2  8        33F1 25
422  262.385700 0.000E+00 0.000E+00.00000.000  848.30171.000.000000    1 0 0 0 1A1    0 0 0 1 1F2   32F1  7        33F2 24
422  262.385700 0.000E+00 0.000E+00.00000.000  848.30201.000.000000    1 0 0 0 1A1    0 0 0 1 1F2   32E   5        33E  16
422  262.385700 0.000E+00 0.000E+00.00000.000  848.30231.000.000000    1 0 0 0 1A1    0 0 0 1 1F2   32F2  7        33F1 24
422  262.393100 0.000E+00 0.000E+00.00000.000  848.29192.000.000000    1 0 0 0 1A1    0 0 0 1 1F2   32F1  6        33F2 23
422  262.396700 0.000E+00 0.000E+00.00000.000  848.28848.000.000000    1 0 0 0 1A1    0 0 0 1 1F2   32A2  2        33A1  8
422  262.399300 0.000E+00 0.000E+00.00000.000  848.28385.000.000000    1 0 0 0 1A1    0 0 0 1 1F2   32E   4        33E  15
422  262.399300 0.000E+00 0.000E+00.00000.000  848.28472.000.000000    1 0 0 0 1A1    0 0 0 1 1F2   32F2  5        33F1 22
422  262.406000 0.000E+00 0.000E+00.00000.000  848.27684.000.000000    1 0 0 0 1A1    0 0 0 1 1F2   32F2  4        33F1 21
422  262.406000 0.000E+00 0.000E+00.00000.000  848.27799.000.000000    1 0 0 0 1A1    0 0 0 1 1F2   32F1  5        33F2 22
422  262.414400 0.000E+00 0.000E+00.00000.000  848.26700.000.000000    1 0 0 0 1A1    0 0 0 1 1F2   32A1  2        33A2  8
422  262.414400 0.000E+00 0.000E+00.00000.000  848.26727.000.000000    1 0 0 0 1A1    0 0 0 1 1F2   32F1  4        33F2 21
422  262.414400 0.000E+00 0.000E+00.00000.000  848.26741.000.000000    1 0 0 0 1A1    0 0 0 1 1F2   32E   3        33E  14
422  262.425300 0.000E+00 0.000E+00.00000.000  848.25439.000.000000    1 0 0 0 1A1    0 0 0 1 1F2   32F2  3        33F1 20
422  262.425300 0.000E+00 0.000E+00.00000.000  848.25443.000.000000    1 0 0 0 1A1    0 0 0 1 1F2   32F1  3        33F2 20
422  262.439000 0.000E+00 0.000E+00.00000.000  848.23874.000.000000    1 0 0 0 1A1    0 0 0 1 1F2   32E   2        33E  13
422  262.439000 0.000E+00 0.000E+00.00000.000  848.23874.000.000000    1 0 0 0 1A1    0 0 0 1 1F2   32F2  2        33F1 19
422  262.439000 0.000E+00 0.000E+00.00000.000  848.23875.000.000000    1 0 0 0 1A1    0 0 0 1 1F2   32A2  1        33A1  7
422  262.455100 0.000E+00 0.000E+00.00000.000  848.22010.000.000000    1 0 0 0 1A1    0 0 0 1 1F2   32F2  1        33F1 18
422  262.455100 0.000E+00 0.000E+00.00000.000  848.22010.000.000000    1 0 0 0 1A1    0 0 0 1 1F2   32F1  2        33F2 19
422  262.474700 0.000E+00 0.000E+00.00000.000  848.19824.000.000000    1 0 0 0 1A1    0 0 0 1 1F2   32A1  1        33A2  7
422  262.474700 0.000E+00 0.000E+00.00000.000  848.19824.000.000000    1 0 0 0 1A1    0 0 0 1 1F2   32E   1        33E  12
422  262.474700 0.000E+00 0.000E+00.00000.000  848.19824.000.000000    1 0 0 0 1A1    0 0 0 1 1F2   32F1  1        33F2 18
422  262.921100 0.000E+00 0.000E+00.00000.000  835.56111.000.000000    1 0 0 0 1A1    0 0 0 1 1F2   31F2  8        32F1 24
422  262.921100 0.000E+00 0.000E+00.00000.000  835.56114.000.000000    1 0 0 0 1A1    0 0 0 1 1F2   31E   5        32E  16
422  262.921100 0.000E+00 0.000E+00.00000.000  835.56116.000.000000    1 0 0 0 1A1    0 0 0 1 1F2   31F1  8        32F2 25
422  262.932200 0.000E+00 0.000E+00.00000.000  835.54686.000.000000    1 0 0 0 1A1    0 0 0 1 1F2   31A1  2        32A2  8
422  262.932200 0.000E+00 0.000E+00.00000.000  835.54726.000.000000    1 0 0 0 1A1    0 0 0 1 1F2   31F1  7        32F2 24
422  262.932200 0.000E+00 0.000E+00.00000.000  835.54761.000.000000    1 0 0 0 1A1    0 0 0 1 1F2   31F2  7        32F1 23
422  262.932200 0.000E+00 0.000E+00.00000.000  835.54792.000.000000    1 0 0 0 1A1    0 0 0 1 1F2   31A2  3        32A1  8
422  262.939200 0.000E+00 0.000E+00.00000.000  835.53766.000.000000    1 0 0 0 1A1    0 0 0 1 1F2   31E   4        32E  15
422  262.939200 0.000E+00 0.000E+00.00000.000  835.53849.000.000000    1 0 0 0 1A1    0 0 0 1 1F2   31F1  6        32F2 23
422  262.944100 0.000E+00 0.000E+00.00000.000  835.53182.000.000000    1 0 0 0 1A1    0 0 0 1 1F2   31F1  5        32F2 22
422  262.949200 0.000E+00 0.000E+00.00000.000  835.52519.000.000000    1 0 0 0 1A1    0 0 0 1 1F2   31A2  2        32A1  7
422  262.949200 0.000E+00 0.000E+00.00000.000  835.52628.000.000000    1 0 0 0 1A1    0 0 0 1 1F2   31F2  5        32F1 21
422  262.949200 0.000E+00 0.000E+00.00000.000  835.52693.000.000000    1 0 0 0 1A1    0 0 0 1 1F2   31E   3        32E  14
422  262.957200 0.000E+00 0.000E+00.00000.000  835.51673.000.000000    1 0 0 0 1A1    0 0 0 1 1F2   31F1  4        32F2 21
422  262.957200 0.000E+00 0.000E+00.00000.000  835.51707.000.000000    1 0 0 0 1A1    0 0 0 1 1F2   31F2  4        32F1 20
422  262.968000 0.000E+00 0.000E+00.00000.000  835.50474.000.000000    1 0 0 0 1A1    0 0 0 1 1F2   31E   2        32E  13
422  262.968000 0.000E+00 0.000E+00.00000.000  835.50478.000.000000    1 0 0 0 1A1    0 0 0 1 1F2   31F1  3        32F2 20
422  262.968000 0.000E+00 0.000E+00.00000.000  835.50484.000.000000    1 0 0 0 1A1    0 0 0 1 1F2   31A1  1        32A2  7
422  262.981000 0.000E+00 0.000E+00.00000.000  835.48985.000.000000    1 0 0 0 1A1    0 0 0 1 1F2   31F2  3        32F1 19
422  262.981000 0.000E+00 0.000E+00.00000.000  835.48985.000.000000    1 0 0 0 1A1    0 0 0 1 1F2   31F1  2        32F2 19
422  262.996400 0.000E+00 0.000E+00.00000.000  835.47195.000.000000    1 0 0 0 1A1    0 0 0 1 1F2   31A2  1        32A1  6
422  262.996400 0.000E+00 0.000E+00.00000.000  835.47195.000.000000    1 0 0 0 1A1    0 0 0 1 1F2   31E   1        32E  12
422  262.996400 0.000E+00 0.000E+00.00000.000  835.47195.000.000000    1 0 0 0 1A1    0 0 0 1 1F2   31F2  2        32F1 18
422  263.015200 0.000E+00 0.000E+00.00000.000  835.45082.000.000000    1 0 0 0 1A1    0 0 0 1 1F2   31F2  1        32F1 17
422  263.015200 0.000E+00 0.000E+00.00000.000  835.45082.000.000000    1 0 0 0 1A1    0 0 0 1 1F2   31F1  1        32F2 18
422  263.467100 0.000E+00 0.000E+00.00000.000  823.18797.000.000000    1 0 0 0 1A1    0 0 0 1 1F2   30A2  3        31A1  8
422  263.467100 0.000E+00 0.000E+00.00000.000  823.18800.000.000000    1 0 0 0 1A1    0 0 0 1 1F2   30F2  8        31F1 24
422  263.467100 0.000E+00 0.000E+00.00000.000  823.18803.000.000000    1 0 0 0 1A1    0 0 0 1 1F2   30F1  7        31F2 23
422  263.467100 0.000E+00 0.000E+00.00000.000  823.18807.000.000000    1 0 0 0 1A1    0 0 0 1 1F2   30A1  3        31A2  8
422  263.477300 0.000E+00 0.000E+00.00000.000  823.17452.000.000000    1 0 0 0 1A1    0 0 0 1 1F2   30F1  6        31F2 22
422  263.477300 0.000E+00 0.000E+00.00000.000  823.17498.000.000000    1 0 0 0 1A1    0 0 0 1 1F2   30E   5        31E  16
422  263.477300 0.000E+00 0.000E+00.00000.000  823.17533.000.000000    1 0 0 0 1A1    0 0 0 1 1F2   30F2  7        31F1 23
422  263.486600 0.000E+00 0.000E+00.00000.000  823.16392.000.000000    1 0 0 0 1A1    0 0 0 1 1F2   30F1  5        31F2 21
422  263.489000 0.000E+00 0.000E+00.00000.000  823.16116.000.000000    1 0 0 0 1A1    0 0 0 1 1F2   30A1  2        31A2  7
422  263.492100 0.000E+00 0.000E+00.00000.000  823.15643.000.000000    1 0 0 0 1A1    0 0 0 1 1F2   30F2  5        31F1 21
422  263.499700 0.000E+00 0.000E+00.00000.000  823.14814.000.000000    1 0 0 0 1A1    0 0 0 1 1F2   30E   3        31E  14
422  263.499700 0.000E+00 0.000E+00.00000.000  823.14836.000.000000    1 0 0 0 1A1    0 0 0 1 1F2   30F2  4        31F1 20
422  263.499700 0.000E+00 0.000E+00.00000.000  823.14886.000.000000    1 0 0 0 1A1    0 0 0 1 1F2   30A2  2        31A1  7
422  263.509400 0.000E+00 0.000E+00.00000.000  823.13694.000.000000    1 0 0 0 1A1    0 0 0 1 1F2   30F2  3        31F1 19
422  263.509400 0.000E+00 0.000E+00.00000.000  823.13703.000.000000    1 0 0 0 1A1    0 0 0 1 1F2   30F1  3        31F2 19
422  263.522000 0.000E+00 0.000E+00.00000.000  823.12280.000.000000    1 0 0 0 1A1    0 0 0 1 1F2   30A1  1        31A2  6
422  263.522000 0.000E+00 0.000E+00.00000.000  823.12281.000.000000    1 0 0 0 1A1    0 0 0 1 1F2   30E   2        31E  13
422  263.522000 0.000E+00 0.000E+00.00000.000  823.12281.000.000000    1 0 0 0 1A1    0 0 0 1 1F2   30F1  2        31F2 18
422  263.536900 0.000E+00 0.000E+00.00000.000  823.10566.000.000000    1 0 0 0 1A1    0 0 0 1 1F2   30F2  2        31F1 18
422  263.536900 0.000E+00 0.000E+00.00000.000  823.10567.000.000000    1 0 0 0 1A1    0 0 0 1 1F2   30F1  1        31F2 17
422  263.554900 0.000E+00 0.000E+00.00000.000  823.08530.000.000000    1 0 0 0 1A1    0 0 0 1 1F2   30A2  1        31A1  6
422  263.554900 0.000E+00 0.000E+00.00000.000  823.08530.000.000000    1 0 0 0 1A1    0 0 0 1 1F2   30E   1        31E  12
422  263.554900 0.000E+00 0.000E+00.00000.000  823.08530.000.000000    1 0 0 0 1A1    0 0 0 1 1F2   30F2  1        31F1 17
422  264.012100 0.000E+00 0.000E+00.00000.000  811.19700.000.000000    1 0 0 0 1A1    0 0 0 1 1F2   29F2  7        30F1 23
422  264.012100 0.000E+00 0.000E+00.00000.000  811.19704.000.000000    1 0 0 0 1A1    0 0 0 1 1F2   29E   5        30E  15
422  264.012100 0.000E+00 0.000E+00.00000.000  811.19708.000.000000    1 0 0 0 1A1    0 0 0 1 1F2   29F1  8        30F2 23
422  264.022000 0.000E+00 0.000E+00.00000.000  811.18414.000.000000    1 0 0 0 1A1    0 0 0 1 1F2   29F2  6        30F1 22
422  264.022000 0.000E+00 0.000E+00.00000.000  811.18460.000.000000    1 0 0 0 1A1    0 0 0 1 1F2   29E   4        30E  14
422  264.022000 0.000E+00 0.000E+00.00000.000  811.18505.000.000000    1 0 0 0 1A1    0 0 0 1 1F2   29F1  7        30F2 22
422  264.029200 0.000E+00 0.000E+00.00000.000  811.17630.000.000000    1 0 0 0 1A1    0 0 0 1 1F2   29F2  5        30F1 21
422  264.033200 0.000E+00 0.000E+00.00000.000  811.16886.000.000000    1 0 0 0 1A1    0 0 0 1 1F2   29E   3        30E  13
422  264.033200 0.000E+00 0.000E+00.00000.000  811.16954.000.000000    1 0 0 0 1A1    0 0 0 1 1F2   29F1  5        30F2 20
422  264.033200 0.000E+00 0.000E+00.00000.000  811.17188.000.000000    1 0 0 0 1A1    0 0 0 1 1F2   29A1  2        30A2  7
422  264.041800 0.000E+00 0.000E+00.00000.000  811.16140.000.000000    1 0 0 0 1A1    0 0 0 1 1F2   29F1  4        30F2 19
422  264.041800 0.000E+00 0.000E+00.00000.000  811.16201.000.000000    1 0 0 0 1A1    0 0 0 1 1F2   29F2  4        30F1 20
422  264.050700 0.000E+00 0.000E+00.00000.000  811.15095.000.000000    1 0 0 0 1A1    0 0 0 1 1F2   29A2  1        30A1  7
422  264.050700 0.000E+00 0.000E+00.00000.000  811.15107.000.000000    1 0 0 0 1A1    0 0 0 1 1F2   29F2  3        30F1 19
422  264.050700 0.000E+00 0.000E+00.00000.000  811.15113.000.000000    1 0 0 0 1A1    0 0 0 1 1F2   29E   2        30E  12
422  264.062100 0.000E+00 0.000E+00.00000.000  811.13764.000.000000    1 0 0 0 1A1    0 0 0 1 1F2   29F1  3        30F2 18
422  264.062100 0.000E+00 0.000E+00.00000.000  811.13765.000.000000    1 0 0 0 1A1    0 0 0 1 1F2   29F2  2        30F1 18
422  264.076700 0.000E+00 0.000E+00.00000.000  811.12127.000.000000    1 0 0 0 1A1    0 0 0 1 1F2   29A1  1        30A2  6
422  264.076700 0.000E+00 0.000E+00.00000.000  811.12127.000.000000    1 0 0 0 1A1    0 0 0 1 1F2   29E   1        30E  11
422  264.076700 0.000E+00 0.000E+00.00000.000  811.12127.000.000000    1 0 0 0 1A1    0 0 0 1 1F2   29F1  2        30F2 17
422  264.094200 0.000E+00 0.000E+00.00000.000  811.10167.000.000000    1 0 0 0 1A1    0 0 0 1 1F2   29F2  1        30F1 17
422  264.094200 0.000E+00 0.000E+00.00000.000  811.10167.000.000000    1 0 0 0 1A1    0 0 0 1 1F2   29F1  1        30F2 16
422  264.556300 0.000E+00 0.000E+00.00000.000  799.58818.000.000000    1 0 0 0 1A1    0 0 0 1 1F2   28F1  7        29F2 22
422  264.556300 0.000E+00 0.000E+00.00000.000  799.58823.000.000000    1 0 0 0 1A1    0 0 0 1 1F2   28E   5        29E  15
422  264.556300 0.000E+00 0.000E+00.00000.000  799.58828.000.000000    1 0 0 0 1A1    0 0 0 1 1F2   28F2  7        29F1 22
422  264.565900 0.000E+00 0.000E+00.00000.000  799.57554.000.000000    1 0 0 0 1A1    0 0 0 1 1F2   28A2  2        29A1  7
422  264.565900 0.000E+00 0.000E+00.00000.000  799.57618.000.000000    1 0 0 0 1A1    0 0 0 1 1F2   28F2  6        29F1 21
422  264.565900 0.000E+00 0.000E+00.00000.000  799.57669.000.000000    1 0 0 0 1A1    0 0 0 1 1F2   28F1  6        29F2 21
422  264.565900 0.000E+00 0.000E+00.00000.000  799.57712.000.000000    1 0 0 0 1A1    0 0 0 1 1F2   28A1  3        29A2  8
422  264.572600 0.000E+00 0.000E+00.00000.000  799.56846.000.000000    1 0 0 0 1A1    0 0 0 1 1F2   28E   4        29E  14
422  264.572600 0.000E+00 0.000E+00.00000.000  799.56927.000.000000    1 0 0 0 1A1    0 0 0 1 1F2   28F2  5        29F1 20
422  264.577000 0.000E+00 0.000E+00.00000.000  799.56318.000.000000    1 0 0 0 1A1    0 0 0 1 1F2   28F2  4        29F1 19
422  264.582700 0.000E+00 0.000E+00.00000.000  799.55626.000.000000    1 0 0 0 1A1    0 0 0 1 1F2   28A1  2        29A2  7
422  264.582700 0.000E+00 0.000E+00.00000.000  799.55691.000.000000    1 0 0 0 1A1    0 0 0 1 1F2   28F1  4        29F2 19
422  264.582700 0.000E+00 0.000E+00.00000.000  799.55729.000.000000    1 0 0 0 1A1    0 0 0 1 1F2   28E   3        29E  13
422  264.591000 0.000E+00 0.000E+00.00000.000  799.54696.000.000000    1 0 0 0 1A1    0 0 0 1 1F2   28F2  3        29F1 18
422  264.591000 0.000E+00 0.000E+00.00000.000  799.54712.000.000000    1 0 0 0 1A1    0 0 0 1 1F2   28F1  3        29F2 18
422  264.601900 0.000E+00 0.000E+00.00000.000  799.53437.000.000000    1 0 0 0 1A1    0 0 0 1 1F2   28E   2        29E  12
422  264.601900 0.000E+00 0.000E+00.00000.000  799.53438.000.000000    1 0 0 0 1A1    0 0 0 1 1F2   28F2  2        29F1 17
422  264.601900 0.000E+00 0.000E+00.00000.000  799.53440.000.000000    1 0 0 0 1A1    0 0 0 1 1F2   28A2  1        29A1  6
422  264.615900 0.000E+00 0.000E+00.00000.000  799.51878.000.000000    1 0 0 0 1A1    0 0 0 1 1F2   28F2  1        29F1 16
422  264.615900 0.000E+00 0.000E+00.00000.000  799.51878.000.000000    1 0 0 0 1A1    0 0 0 1 1F2   28F1  2        29F2 17
422  264.632600 0.000E+00 0.000E+00.00000.000  799.49997.000.000000    1 0 0 0 1A1    0 0 0 1 1F2   28A1  1        29A2  6
422  264.632600 0.000E+00 0.000E+00.00000.000  799.49997.000.000000    1 0 0 0 1A1    0 0 0 1 1F2   28E   1        29E  11
422  264.632600 0.000E+00 0.000E+00.00000.000  799.49997.000.000000    1 0 0 0 1A1    0 0 0 1 1F2   28F1  1        29F2 16
422  265.099300 0.000E+00 0.000E+00.00000.000  788.36153.000.000000    1 0 0 0 1A1    0 0 0 1 1F2   27A1  2        28A2  7
422  265.099300 0.000E+00 0.000E+00.00000.000  788.36159.000.000000    1 0 0 0 1A1    0 0 0 1 1F2   27F1  7        28F2 22
422  265.099300 0.000E+00 0.000E+00.00000.000  788.36165.000.000000    1 0 0 0 1A1    0 0 0 1 1F2   27F2  7        28F1 21
422  265.099300 0.000E+00 0.000E+00.00000.000  788.36171.000.000000    1 0 0 0 1A1    0 0 0 1 1F2   27A2  3        28A1  7
422  265.108900 0.000E+00 0.000E+00.00000.000  788.34980.000.000000    1 0 0 0 1A1    0 0 0 1 1F2   27F2  6        28F1 20
422  265.108900 0.000E+00 0.000E+00.00000.000  788.35051.000.000000    1 0 0 0 1A1    0 0 0 1 1F2   27E   4        28E  14
422  265.108900 0.000E+00 0.000E+00.00000.000  788.35097.000.000000    1 0 0 0 1A1    0 0 0 1 1F2   27F1  6        28F2 21
422  265.114500 0.000E+00 0.000E+00.00000.000  788.34406.000.000000    1 0 0 0 1A1    0 0 0 1 1F2   27F1  5        28F2 20
422  265.117400 0.000E+00 0.000E+00.00000.000  788.34081.000.000000    1 0 0 0 1A1    0 0 0 1 1F2   27F2  5        28F1 19
422  265.122800 0.000E+00 0.000E+00.00000.000  788.33366.000.000000    1 0 0 0 1A1    0 0 0 1 1F2   27F1  4        28F2 19
422  265.122800 0.000E+00 0.000E+00.00000.000  788.33446.000.000000    1 0 0 0 1A1    0 0 0 1 1F2   27F2  4        28F1 18
422  265.130400 0.000E+00 0.000E+00.00000.000  788.32482.000.000000    1 0 0 0 1A1    0 0 0 1 1F2   27E   2        28E  12
422  265.130400 0.000E+00 0.000E+00.00000.000  788.32493.000.000000    1 0 0 0 1A1    0 0 0 1 1F2   27F1  3        28F2 18
422  265.130400 0.000E+00 0.000E+00.00000.000  788.32515.000.000000    1 0 0 0 1A1    0 0 0 1 1F2   27A1  1        28A2  6
422  265.141400 0.000E+00 0.000E+00.00000.000  788.31302.000.000000    1 0 0 0 1A1    0 0 0 1 1F2   27F1  2        28F2 17
422  265.141400 0.000E+00 0.000E+00.00000.000  788.31305.000.000000    1 0 0 0 1A1    0 0 0 1 1F2   27F2  3        28F1 17
422  265.154400 0.000E+00 0.000E+00.00000.000  788.29821.000.000000    1 0 0 0 1A1    0 0 0 1 1F2   27A2  1        28A1  5
422  265.154400 0.000E+00 0.000E+00.00000.000  788.29822.000.000000    1 0 0 0 1A1    0 0 0 1 1F2   27E   1        28E  11
422  265.154400 0.000E+00 0.000E+00.00000.000  788.29822.000.000000    1 0 0 0 1A1    0 0 0 1 1F2   27F2  2        28F1 16
422  265.170200 0.000E+00 0.000E+00.00000.000  788.28020.000.000000    1 0 0 0 1A1    0 0 0 1 1F2   27F2  1        28F1 15
422  265.170200 0.000E+00 0.000E+00.00000.000  788.28020.000.000000    1 0 0 0 1A1    0 0 0 1 1F2   27F1  1        28F2 16
422  265.641400 0.000E+00 0.000E+00.00000.000  777.51716.000.000000    1 0 0 0 1A1    0 0 0 1 1F2   26F1  6        27F2 20
422  265.641400 0.000E+00 0.000E+00.00000.000  777.51724.000.000000    1 0 0 0 1A1    0 0 0 1 1F2   26E   5        27E  14
422  265.641400 0.000E+00 0.000E+00.00000.000  777.51730.000.000000    1 0 0 0 1A1    0 0 0 1 1F2   26F2  7        27F1 21
422  265.650300 0.000E+00 0.000E+00.00000.000  777.50663.000.000000    1 0 0 0 1A1    0 0 0 1 1F2   26E   4        27E  13
422  265.650300 0.000E+00 0.000E+00.00000.000  777.50728.000.000000    1 0 0 0 1A1    0 0 0 1 1F2   26F2  6        27F1 20
422  265.654900 0.000E+00 0.000E+00.00000.000  777.50132.000.000000    1 0 0 0 1A1    0 0 0 1 1F2   26A1  2        27A2  7
422  265.656600 0.000E+00 0.000E+00.00000.000  777.49978.000.000000    1 0 0 0 1A1    0 0 0 1 1F2   26F1  4        27F2 18
422  265.661500 0.000E+00 0.000E+00.00000.000  777.49443.000.000000    1 0 0 0 1A1    0 0 0 1 1F2   26A2  2        27A1  7
422  265.669600 0.000E+00 0.000E+00.00000.000  777.48462.000.000000    1 0 0 0 1A1    0 0 0 1 1F2   26F2  3        27F1 17
422  265.669600 0.000E+00 0.000E+00.00000.000  777.48490.000.000000    1 0 0 0 1A1    0 0 0 1 1F2   26F1  3        27F2 17
422  265.679400 0.000E+00 0.000E+00.00000.000  777.47359.000.000000    1 0 0 0 1A1    0 0 0 1 1F2   26A1  1        27A2  6
422  265.679400 0.000E+00 0.000E+00.00000.000  777.47363.000.000000    1 0 0 0 1A1    0 0 0 1 1F2   26F1  2        27F2 16
422  265.679400 0.000E+00 0.000E+00.00000.000  777.47365.000.000000    1 0 0 0 1A1    0 0 0 1 1F2   26E   2        27E  11
422  265.692300 0.000E+00 0.000E+00.00000.000  777.45960.000.000000    1 0 0 0 1A1    0 0 0 1 1F2   26F2  2        27F1 16
422  265.692300 0.000E+00 0.000E+00.00000.000  777.45960.000.000000    1 0 0 0 1A1    0 0 0 1 1F2   26F1  1        27F2 15
422  265.707200 0.000E+00 0.000E+00.00000.000  777.44239.000.000000    1 0 0 0 1A1    0 0 0 1 1F2   26A2  1        27A1  6
422  265.707200 0.000E+00 0.000E+00.00000.000  777.44239.000.000000    1 0 0 0 1A1    0 0 0 1 1F2   26E   1        27E  10
422  265.707200 0.000E+00 0.000E+00.00000.000  777.44239.000.000000    1 0 0 0 1A1    0 0 0 1 1F2   26F2  1        27F1 15
422  266.183300 0.000E+00 0.000E+00.00000.000  767.05502.000.000000    1 0 0 0 1A1    0 0 0 1 1F2   25F2  6        26F1 20
422  266.183300 0.000E+00 0.000E+00.00000.000  767.05510.000.000000    1 0 0 0 1A1    0 0 0 1 1F2   25E   4        26E  13
422  266.183300 0.000E+00 0.000E+00.00000.000  767.05518.000.000000    1 0 0 0 1A1    0 0 0 1 1F2   25F1  7        26F2 20
422  266.207500 0.000E+00 0.000E+00.00000.000  767.02621.000.000000    1 0 0 0 1A1    0 0 0 1 1F2   25A2  1        26A1  6
422  266.207500 0.000E+00 0.000E+00.00000.000  767.02655.000.000000    1 0 0 0 1A1    0 0 0 1 1F2   25F2  3        26F1 17
422  266.207500 0.000E+00 0.000E+00.00000.000  767.02674.000.000000    1 0 0 0 1A1    0 0 0 1 1F2   25E   2        26E  11
422  266.216600 0.000E+00 0.000E+00.00000.000  767.01616.000.000000    1 0 0 0 1A1    0 0 0 1 1F2   25F1  3        26F2 16
422  266.216600 0.000E+00 0.000E+00.00000.000  767.01622.000.000000    1 0 0 0 1A1    0 0 0 1 1F2   25F2  2        26F1 16
422  266.228700 0.000E+00 0.000E+00.00000.000  767.00295.000.000000    1 0 0 0 1A1    0 0 0 1 1F2   25E   1        26E  10
422  266.228700 0.000E+00 0.000E+00.00000.000  767.00295.000.000000    1 0 0 0 1A1    0 0 0 1 1F2   25F1  2        26F2 15
422  266.228700 0.000E+00 0.000E+00.00000.000  767.00296.000.000000    1 0 0 0 1A1    0 0 0 1 1F2   25A1  1        26A2  5
422  266.243400 0.000E+00 0.000E+00.00000.000  766.98655.000.000000    1 0 0 0 1A1    0 0 0 1 1F2   25F2  1        26F1 15
422  266.243400 0.000E+00 0.000E+00.00000.000  766.98655.000.000000    1 0 0 0 1A1    0 0 0 1 1F2   25F1  1        26F2 14
422  266.723500 0.000E+00 0.000E+00.00000.000  756.97509.000.000000    1 0 0 0 1A1    0 0 0 1 1F2   24A2  2        25A1  6
422  266.723500 0.000E+00 0.000E+00.00000.000  756.97519.000.000000    1 0 0 0 1A1    0 0 0 1 1F2   24F2  6        25F1 19
422  266.723500 0.000E+00 0.000E+00.00000.000  756.97529.000.000000    1 0 0 0 1A1    0 0 0 1 1F2   24F1  6        25F2 19
422  266.723500 0.000E+00 0.000E+00.00000.000  756.97538.000.000000    1 0 0 0 1A1    0 0 0 1 1F2   24A1  3        25A2  7
422  266.732000 0.000E+00 0.000E+00.00000.000  756.96601.000.000000    1 0 0 0 1A1    0 0 0 1 1F2   24E   4        25E  13
422  266.732000 0.000E+00 0.000E+00.00000.000  756.96655.000.000000    1 0 0 0 1A1    0 0 0 1 1F2   24F2  5        25F1 18
422  266.735300 0.000E+00 0.000E+00.00000.000  756.96090.000.000000    1 0 0 0 1A1    0 0 0 1 1F2   24F2  4        25F1 17
422  266.739700 0.000E+00 0.000E+00.00000.000  756.95609.000.000000    1 0 0 0 1A1    0 0 0 1 1F2   24A1  2        25A2  6
422  266.745400 0.000E+00 0.000E+00.00000.000  756.95013.000.000000    1 0 0 0 1A1    0 0 0 1 1F2   24F2  3        25F1 16
422  266.745400 0.000E+00 0.000E+00.00000.000  756.95057.000.000000    1 0 0 0 1A1    0 0 0 1 1F2   24F1  3        25F2 16
422  266.754200 0.000E+00 0.000E+00.00000.000  756.94071.000.000000    1 0 0 0 1A1    0 0 0 1 1F2   24E   2        25E  11
422  266.754200 0.000E+00 0.000E+00.00000.000  756.94075.000.000000    1 0 0 0 1A1    0 0 0 1 1F2   24F2  2        25F1 15
422  266.754200 0.000E+00 0.000E+00.00000.000  756.94083.000.000000    1 0 0 0 1A1    0 0 0 1 1F2   24A2  1        25A1  5
422  266.764600 0.000E+00 0.000E+00.00000.000  756.92829.000.000000    1 0 0 0 1A1    0 0 0 1 1F2   24F2  1        25F1 14
422  266.764600 0.000E+00 0.000E+00.00000.000  756.92830.000.000000    1 0 0 0 1A1    0 0 0 1 1F2   24F1  2        25F2 15
422  266.779200 0.000E+00 0.000E+00.00000.000  756.91272.000.000000    1 0 0 0 1A1    0 0 0 1 1F2   24A1  1        25A2  5
422  266.779200 0.000E+00 0.000E+00.00000.000  756.91272.000.000000    1 0 0 0 1A1    0 0 0 1 1F2   24E   1        25E  10
422  266.779200 0.000E+00 0.000E+00.00000.000  756.91272.000.000000    1 0 0 0 1A1    0 0 0 1 1F2   24F1  1        25F2 14
422  267.263000 0.000E+00 0.000E+00.00000.000  747.27757.000.000000    1 0 0 0 1A1    0 0 0 1 1F2   23F2  6        24F1 18
422  267.263000 0.000E+00 0.000E+00.00000.000  747.27769.000.000000    1 0 0 0 1A1    0 0 0 1 1F2   23E   4        24E  12
422  267.263000 0.000E+00 0.000E+00.00000.000  747.27780.000.000000    1 0 0 0 1A1    0 0 0 1 1F2   23F1  6        24F2 19
422  267.270400 0.000E+00 0.000E+00.00000.000  747.26881.000.000000    1 0 0 0 1A1    0 0 0 1 1F2   23E   3        24E  11
422  267.274100 0.000E+00 0.000E+00.00000.000  747.26489.000.000000    1 0 0 0 1A1    0 0 0 1 1F2   23A2  2        24A1  6
422  267.275500 0.000E+00 0.000E+00.00000.000  747.26296.000.000000    1 0 0 0 1A1    0 0 0 1 1F2   23F2  4        24F1 16
422  267.281700 0.000E+00 0.000E+00.00000.000  747.25587.000.000000    1 0 0 0 1A1    0 0 0 1 1F2   23E   2        24E  10
422  267.281700 0.000E+00 0.000E+00.00000.000  747.25615.000.000000    1 0 0 0 1A1    0 0 0 1 1F2   23F1  3        24F2 16
422  267.281700 0.000E+00 0.000E+00.00000.000  747.25683.000.000000    1 0 0 0 1A1    0 0 0 1 1F2   23A1  1        24A2  6
422  267.290100 0.000E+00 0.000E+00.00000.000  747.24727.000.000000    1 0 0 0 1A1    0 0 0 1 1F2   23F1  2        24F2 15
422  267.290100 0.000E+00 0.000E+00.00000.000  747.24738.000.000000    1 0 0 0 1A1    0 0 0 1 1F2   23F2  3        24F1 15
422  267.300700 0.000E+00 0.000E+00.00000.000  747.23565.000.000000    1 0 0 0 1A1    0 0 0 1 1F2   23A2  1        24A1  5
422  267.300700 0.000E+00 0.000E+00.00000.000  747.23566.000.000000    1 0 0 0 1A1    0 0 0 1 1F2   23F2  2        24F1 14
422  267.300700 0.000E+00 0.000E+00.00000.000  747.23567.000.000000    1 0 0 0 1A1    0 0 0 1 1F2   23E   1        24E   9
422  267.313600 0.000E+00 0.000E+00.00000.000  747.22090.000.000000    1 0 0 0 1A1    0 0 0 1 1F2   23F2  1        24F1 13
422  267.313600 0.000E+00 0.000E+00.00000.000  747.22090.000.000000    1 0 0 0 1A1    0 0 0 1 1F2   23F1  1        24F2 14
422  267.801800 0.000E+00 0.000E+00.00000.000  737.96232.000.000000    1 0 0 0 1A1    0 0 0 1 1F2   22F1  5        23F2 17
422  267.801800 0.000E+00 0.000E+00.00000.000  737.96246.000.000000    1 0 0 0 1A1    0 0 0 1 1F2   22E   4        23E  12
422  267.801800 0.000E+00 0.000E+00.00000.000  737.96259.000.000000    1 0 0 0 1A1    0 0 0 1 1F2   22F2  6        23F1 18
422  267.808800 0.000E+00 0.000E+00.00000.000  737.95386.000.000000    1 0 0 0 1A1    0 0 0 1 1F2   22F2  5        23F1 17
422  267.808800 0.000E+00 0.000E+00.00000.000  737.95467.000.000000    1 0 0 0 1A1    0 0 0 1 1F2   22F1  4        23F2 16
422  267.808800 0.000E+00 0.000E+00.00000.000  737.95534.000.000000    1 0 0 0 1A1    0 0 0 1 1F2   22A1  2        23A2  6
422  267.817600 0.000E+00 0.000E+00.00000.000  737.94365.000.000000    1 0 0 0 1A1    0 0 0 1 1F2   22F2  3        23F1 15
422  267.817600 0.000E+00 0.000E+00.00000.000  737.94444.000.000000    1 0 0 0 1A1    0 0 0 1 1F2   22F1  3        23F2 15
422  267.825500 0.000E+00 0.000E+00.00000.000  737.93580.000.000000    1 0 0 0 1A1    0 0 0 1 1F2   22A1  1        23A2  5
422  267.825500 0.000E+00 0.000E+00.00000.000  737.93595.000.000000    1 0 0 0 1A1    0 0 0 1 1F2   22F1  2        23F2 14
422  267.825500 0.000E+00 0.000E+00.00000.000  737.93602.000.000000    1 0 0 0 1A1    0 0 0 1 1F2   22E   2        23E  10
422  267.835100 0.000E+00 0.000E+00.00000.000  737.92506.000.000000    1 0 0 0 1A1    0 0 0 1 1F2   22F2  2        23F1 14
422  267.835100 0.000E+00 0.000E+00.00000.000  737.92508.000.000000    1 0 0 0 1A1    0 0 0 1 1F2   22F1  1        23F2 13
422  267.847900 0.000E+00 0.000E+00.00000.000  737.91112.000.000000    1 0 0 0 1A1    0 0 0 1 1F2   22A2  1        23A1  5
422  267.847900 0.000E+00 0.000E+00.00000.000  737.91112.000.000000    1 0 0 0 1A1    0 0 0 1 1F2   22E   1        23E   9
422  267.847900 0.000E+00 0.000E+00.00000.000  737.91112.000.000000    1 0 0 0 1A1    0 0 0 1 1F2   22F2  1        23F1 13
422  268.339600 0.000E+00 0.000E+00.00000.000  729.02934.000.000000    1 0 0 0 1A1    0 0 0 1 1F2   21A1  2        22A2  5
422  268.339600 0.000E+00 0.000E+00.00000.000  729.02951.000.000000    1 0 0 0 1A1    0 0 0 1 1F2   21F1  6        22F2 17
422  268.339600 0.000E+00 0.000E+00.00000.000  729.02967.000.000000    1 0 0 0 1A1    0 0 0 1 1F2   21F2  5        22F1 17
422  268.339600 0.000E+00 0.000E+00.00000.000  729.02981.000.000000    1 0 0 0 1A1    0 0 0 1 1F2   21A2  2        22A1  6
422  268.346800 0.000E+00 0.000E+00.00000.000  729.02070.000.000000    1 0 0 0 1A1    0 0 0 1 1F2   21F2  4        22F1 16
422  268.349900 0.000E+00 0.000E+00.00000.000  729.01798.000.000000    1 0 0 0 1A1    0 0 0 1 1F2   21F1  4        22F2 15
422  268.353800 0.000E+00 0.000E+00.00000.000  729.01320.000.000000    1 0 0 0 1A1    0 0 0 1 1F2   21A2  1        22A1  5
422  268.353800 0.000E+00 0.000E+00.00000.000  729.01396.000.000000    1 0 0 0 1A1    0 0 0 1 1F2   21F2  3        22F1 15
422  268.353800 0.000E+00 0.000E+00.00000.000  729.01443.000.000000    1 0 0 0 1A1    0 0 0 1 1F2   21E   2        22E  10
422  268.359800 0.000E+00 0.000E+00.00000.000  729.00654.000.000000    1 0 0 0 1A1    0 0 0 1 1F2   21F1  3        22F2 14
422  268.359800 0.000E+00 0.000E+00.00000.000  729.00674.000.000000    1 0 0 0 1A1    0 0 0 1 1F2   21F2  2        22F1 14
422  268.369100 0.000E+00 0.000E+00.00000.000  728.99653.000.000000    1 0 0 0 1A1    0 0 0 1 1F2   21E   1        22E   9
422  268.369100 0.000E+00 0.000E+00.00000.000  728.99654.000.000000    1 0 0 0 1A1    0 0 0 1 1F2   21F1  2        22F2 13
422  268.369100 0.000E+00 0.000E+00.00000.000  728.99657.000.000000    1 0 0 0 1A1    0 0 0 1 1F2   21A1  1        22A2  4
422  268.381700 0.000E+00 0.000E+00.00000.000  728.98341.000.000000    1 0 0 0 1A1    0 0 0 1 1F2   21F2  1        22F1 13
422  268.381700 0.000E+00 0.000E+00.00000.000  728.98341.000.000000    1 0 0 0 1A1    0 0 0 1 1F2   21F1  1        22F2 12
422  268.876100 0.000E+00 0.000E+00.00000.000  720.47891.000.000000    1 0 0 0 1A1    0 0 0 1 1F2   20F1  5        21F2 16
422  268.876100 0.000E+00 0.000E+00.00000.000  720.47911.000.000000    1 0 0 0 1A1    0 0 0 1 1F2   20E   4        21E  11
422  268.876100 0.000E+00 0.000E+00.00000.000  720.47927.000.000000    1 0 0 0 1A1    0 0 0 1 1F2   20F2  5        21F1 16
422  268.883000 0.000E+00 0.000E+00.00000.000  720.47098.000.000000    1 0 0 0 1A1    0 0 0 1 1F2   20F1  4        21F2 15
422  268.883000 0.000E+00 0.000E+00.00000.000  720.47177.000.000000    1 0 0 0 1A1    0 0 0 1 1F2   20E   3        21E  10
422  268.885300 0.000E+00 0.000E+00.00000.000  720.46894.000.000000    1 0 0 0 1A1    0 0 0 1 1F2   20A1  2        21A2  6
422  268.888100 0.000E+00 0.000E+00.00000.000  720.46561.000.000000    1 0 0 0 1A1    0 0 0 1 1F2   20F2  3        21F1 14
422  268.888100 0.000E+00 0.000E+00.00000.000  720.46646.000.000000    1 0 0 0 1A1    0 0 0 1 1F2   20F1  3        21F2 14
422  268.893700 0.000E+00 0.000E+00.00000.000  720.45929.000.000000    1 0 0 0 1A1    0 0 0 1 1F2   20E   2        21E   9
422  268.893700 0.000E+00 0.000E+00.00000.000  720.45943.000.000000    1 0 0 0 1A1    0 0 0 1 1F2   20F2  2        21F1 13
422  268.893700 0.000E+00 0.000E+00.00000.000  720.45973.000.000000    1 0 0 0 1A1    0 0 0 1 1F2   20A2  1        21A1  5
422  268.902700 0.000E+00 0.000E+00.00000.000  720.45010.000.000000    1 0 0 0 1A1    0 0 0 1 1F2   20F2  1        21F1 12
422  268.902700 0.000E+00 0.000E+00.00000.000  720.45013.000.000000    1 0 0 0 1A1    0 0 0 1 1F2   20F1  2        21F2 13
422  268.913900 0.000E+00 0.000E+00.00000.000  720.43779.000.000000    1 0 0 0 1A1    0 0 0 1 1F2   20A1  1        21A2  5
422  268.913900 0.000E+00 0.000E+00.00000.000  720.43779.000.000000    1 0 0 0 1A1    0 0 0 1 1F2   20E   1        21E   8
422  268.913900 0.000E+00 0.000E+00.00000.000  720.43779.000.000000    1 0 0 0 1A1    0 0 0 1 1F2   20F1  1        21F2 12
422  269.412000 0.000E+00 0.000E+00.00000.000  712.31080.000.000000    1 0 0 0 1A1    0 0 0 1 1F2   19F2  5        20F1 15
422  269.412000 0.000E+00 0.000E+00.00000.000  712.31122.000.000000    1 0 0 0 1A1    0 0 0 1 1F2   19F1  5        20F2 16
422  269.417100 0.000E+00 0.000E+00.00000.000  712.30485.000.000000    1 0 0 0 1A1    0 0 0 1 1F2   19F2  4        20F1 14
422  269.420500 0.000E+00 0.000E+00.00000.000  712.30191.000.000000    1 0 0 0 1A1    0 0 0 1 1F2   19A1  1        20A2  5
422  269.421800 0.000E+00 0.000E+00.00000.000  712.29969.000.000000    1 0 0 0 1A1    0 0 0 1 1F2   19E   2        20E   9
422  269.421800 0.000E+00 0.000E+00.00000.000  712.30017.000.000000    1 0 0 0 1A1    0 0 0 1 1F2   19F1  3        20F2 14
422  269.427200 0.000E+00 0.000E+00.00000.000  712.29416.000.000000    1 0 0 0 1A1    0 0 0 1 1F2   19F1  2        20F2 13
422  269.427200 0.000E+00 0.000E+00.00000.000  712.29454.000.000000    1 0 0 0 1A1    0 0 0 1 1F2   19F2  3        20F1 13
422  269.435000 0.000E+00 0.000E+00.00000.000  712.28575.000.000000    1 0 0 0 1A1    0 0 0 1 1F2   19A2  1        20A1  4
422  269.435000 0.000E+00 0.000E+00.00000.000  712.28580.000.000000    1 0 0 0 1A1    0 0 0 1 1F2   19F2  2        20F1 12
422  269.435000 0.000E+00 0.000E+00.00000.000  712.28583.000.000000    1 0 0 0 1A1    0 0 0 1 1F2   19E   1        20E   8
422  269.445500 0.000E+00 0.000E+00.00000.000  712.27429.000.000000    1 0 0 0 1A1    0 0 0 1 1F2   19F2  1        20F1 11
422  269.445500 0.000E+00 0.000E+00.00000.000  712.27429.000.000000    1 0 0 0 1A1    0 0 0 1 1F2   19F1  1        20F2 12
422  269.946800 0.000E+00 0.000E+00.00000.000  704.52548.000.000000    1 0 0 0 1A1    0 0 0 1 1F2   18F1  4        19F2 14
422  269.946800 0.000E+00 0.000E+00.00000.000  704.52568.000.000000    1 0 0 0 1A1    0 0 0 1 1F2   18A1  2        19A2  5
422  269.951900 0.000E+00 0.000E+00.00000.000  704.51953.000.000000    1 0 0 0 1A1    0 0 0 1 1F2   18E   3        19E  10
422  269.951900 0.000E+00 0.000E+00.00000.000  704.52007.000.000000    1 0 0 0 1A1    0 0 0 1 1F2   18F2  4        19F1 14
422  269.955400 0.000E+00 0.000E+00.00000.000  704.51594.000.000000    1 0 0 0 1A1    0 0 0 1 1F2   18F2  3        19F1 13
422  269.959900 0.000E+00 0.000E+00.00000.000  704.51141.000.000000    1 0 0 0 1A1    0 0 0 1 1F2   18F1  2        19F2 12
422  269.959900 0.000E+00 0.000E+00.00000.000  704.51166.000.000000    1 0 0 0 1A1    0 0 0 1 1F2   18E   2        19E   9
422  269.966800 0.000E+00 0.000E+00.00000.000  704.50360.000.000000    1 0 0 0 1A1    0 0 0 1 1F2   18F2  2        19F1 12
422  269.966800 0.000E+00 0.000E+00.00000.000  704.50367.000.000000    1 0 0 0 1A1    0 0 0 1 1F2   18F1  1        19F2 11
422  269.977000 0.000E+00 0.000E+00.00000.000  704.49293.000.000000    1 0 0 0 1A1    0 0 0 1 1F2   18A2  1        19A1  4
422  269.977000 0.000E+00 0.000E+00.00000.000  704.49293.000.000000    1 0 0 0 1A1    0 0 0 1 1F2   18E   1        19E   8
422  269.977000 0.000E+00 0.000E+00.00000.000  704.49293.000.000000    1 0 0 0 1A1    0 0 0 1 1F2   18F2  1        19F1 11
422  270.481500 0.000E+00 0.000E+00.00000.000  697.12186.000.000000    1 0 0 0 1A1    0 0 0 1 1F2   17F2  4        18F1 14
422  270.481500 0.000E+00 0.000E+00.00000.000  697.12217.000.000000    1 0 0 0 1A1    0 0 0 1 1F2   17E   3        18E   9
422  270.481500 0.000E+00 0.000E+00.00000.000  697.12240.000.000000    1 0 0 0 1A1    0 0 0 1 1F2   17F1  5        18F2 14
422  270.486600 0.000E+00 0.000E+00.00000.000  697.11541.000.000000    1 0 0 0 1A1    0 0 0 1 1F2   17F2  3        18F1 13
422  270.491100 0.000E+00 0.000E+00.00000.000  697.11094.000.000000    1 0 0 0 1A1    0 0 0 1 1F2   17F2  2        18F1 12
422  270.497600 0.000E+00 0.000E+00.00000.000  697.10360.000.000000    1 0 0 0 1A1    0 0 0 1 1F2   17E   1        18E   7
422  270.497600 0.000E+00 0.000E+00.00000.000  697.10365.000.000000    1 0 0 0 1A1    0 0 0 1 1F2   17F1  2        18F2 11
422  270.497600 0.000E+00 0.000E+00.00000.000  697.10375.000.000000    1 0 0 0 1A1    0 0 0 1 1F2   17A1  1        18A2  4
422  270.507400 0.000E+00 0.000E+00.00000.000  697.09373.000.000000    1 0 0 0 1A1    0 0 0 1 1F2   17F1  1        18F2 10
422  270.507400 0.000E+00 0.000E+00.00000.000  697.09374.000.000000    1 0 0 0 1A1    0 0 0 1 1F2   17F2  1        18F1 11
422  271.013900 0.000E+00 0.000E+00.00000.000  690.10110.000.000000    1 0 0 0 1A1    0 0 0 1 1F2   16F1  4        17F2 13
422  271.013900 0.000E+00 0.000E+00.00000.000  690.10141.000.000000    1 0 0 0 1A1    0 0 0 1 1F2   16E   3        17E   9
422  271.018000 0.000E+00 0.000E+00.00000.000  690.09661.000.000000    1 0 0 0 1A1    0 0 0 1 1F2   16F1  3        17F2 12
422  271.021500 0.000E+00 0.000E+00.00000.000  690.09302.000.000000    1 0 0 0 1A1    0 0 0 1 1F2   16A2  1        17A1  4
422  271.028200 0.000E+00 0.000E+00.00000.000  690.08578.000.000000    1 0 0 0 1A1    0 0 0 1 1F2   16F2  1        17F1 10
422  271.028200 0.000E+00 0.000E+00.00000.000  690.08593.000.000000    1 0 0 0 1A1    0 0 0 1 1F2   16F1  2        17F2 11
422  271.036900 0.000E+00 0.000E+00.00000.000  690.07673.000.000000    1 0 0 0 1A1    0 0 0 1 1F2   16A1  1        17A2  4
422  271.036900 0.000E+00 0.000E+00.00000.000  690.07674.000.000000    1 0 0 0 1A1    0 0 0 1 1F2   16E   1        17E   7
422  271.036900 0.000E+00 0.000E+00.00000.000  690.07674.000.000000    1 0 0 0 1A1    0 0 0 1 1F2   16F1  1        17F2 10
422  271.545500 0.000E+00 0.000E+00.00000.000  683.46302.000.000000    1 0 0 0 1A1    0 0 0 1 1F2   15F1  4        16F2 13
422  271.545500 0.000E+00 0.000E+00.00000.000  683.46335.000.000000    1 0 0 0 1A1    0 0 0 1 1F2   15F2  4        16F1 12
422  271.550000 0.000E+00 0.000E+00.00000.000  683.45873.000.000000    1 0 0 0 1A1    0 0 0 1 1F2   15E   2        16E   8
422  271.550000 0.000E+00 0.000E+00.00000.000  683.45921.000.000000    1 0 0 0 1A1    0 0 0 1 1F2   15F1  3        16F2 12
422  271.551800 0.000E+00 0.000E+00.00000.000  683.45638.000.000000    1 0 0 0 1A1    0 0 0 1 1F2   15F2  3        16F1 11
422  271.557900 0.000E+00 0.000E+00.00000.000  683.45010.000.000000    1 0 0 0 1A1    0 0 0 1 1F2   15A2  1        16A1  3
422  271.557900 0.000E+00 0.000E+00.00000.000  683.45028.000.000000    1 0 0 0 1A1    0 0 0 1 1F2   15F2  2        16F1 10
422  271.557900 0.000E+00 0.000E+00.00000.000  683.45038.000.000000    1 0 0 0 1A1    0 0 0 1 1F2   15E   1        16E   7
422  271.565800 0.000E+00 0.000E+00.00000.000  683.44195.000.000000    1 0 0 0 1A1    0 0 0 1 1F2   15F1  1        16F2 10
422  271.565800 0.000E+00 0.000E+00.00000.000  683.44196.000.000000    1 0 0 0 1A1    0 0 0 1 1F2   15F2  1        16F1  9
422  272.077600 0.000E+00 0.000E+00.00000.000  677.20704.000.000000    1 0 0 0 1A1    0 0 0 1 1F2   14F1  3        15F2 11
422  272.082000 0.000E+00 0.000E+00.00000.000  677.20183.000.000000    1 0 0 0 1A1    0 0 0 1 1F2   14F1  2        15F2 10
422  272.086300 0.000E+00 0.000E+00.00000.000  677.19684.000.000000    1 0 0 0 1A1    0 0 0 1 1F2   14F2  2        15F1 10
422  272.086300 0.000E+00 0.000E+00.00000.000  677.19709.000.000000    1 0 0 0 1A1    0 0 0 1 1F2   14F1  1        15F2  9
422  272.093600 0.000E+00 0.000E+00.00000.000  677.18940.000.000000    1 0 0 0 1A1    0 0 0 1 1F2   14E   1        15E   6
422  272.093600 0.000E+00 0.000E+00.00000.000  677.18941.000.000000    1 0 0 0 1A1    0 0 0 1 1F2   14F2  1        15F1  9
422  272.093600 0.000E+00 0.000E+00.00000.000  677.18944.000.000000    1 0 0 0 1A1    0 0 0 1 1F2   14A2  1        15A1  4
422  272.606800 0.000E+00 0.000E+00.00000.000  671.33465.000.000000    1 0 0 0 1A1    0 0 0 1 1F2   13F1  4        14F2 11
422  272.609000 0.000E+00 0.000E+00.00000.000  671.33157.000.000000    1 0 0 0 1A1    0 0 0 1 1F2   13A2  1        14A1  4
422  272.614300 0.000E+00 0.000E+00.00000.000  671.32575.000.000000    1 0 0 0 1A1    0 0 0 1 1F2   13E   1        14E   6
422  272.614300 0.000E+00 0.000E+00.00000.000  671.32591.000.000000    1 0 0 0 1A1    0 0 0 1 1F2   13F1  2        14F2  9
422  272.614300 0.000E+00 0.000E+00.00000.000  671.32630.000.000000    1 0 0 0 1A1    0 0 0 1 1F2   13A1  1        14A2  3
422  272.621200 0.000E+00 0.000E+00.00000.000  671.31912.000.000000    1 0 0 0 1A1    0 0 0 1 1F2   13F1  1        14F2  8
422  272.621200 0.000E+00 0.000E+00.00000.000  671.31916.000.000000    1 0 0 0 1A1    0 0 0 1 1F2   13F2  1        14F1  9
422  273.135700 0.000E+00 0.000E+00.00000.000  665.84346.000.000000    1 0 0 0 1A1    0 0 0 1 1F2   12F2  3        13F1 10
422  273.135700 0.000E+00 0.000E+00.00000.000  665.84387.000.000000    1 0 0 0 1A1    0 0 0 1 1F2   12F1  3        13F2 10
422  273.135700 0.000E+00 0.000E+00.00000.000  665.84418.000.000000    1 0 0 0 1A1    0 0 0 1 1F2   12A1  2        13A2  4
422  273.141700 0.000E+00 0.000E+00.00000.000  665.83694.000.000000    1 0 0 0 1A1    0 0 0 1 1F2   12F2  1        13F1  8
422  273.141700 0.000E+00 0.000E+00.00000.000  665.83741.000.000000    1 0 0 0 1A1    0 0 0 1 1F2   12F1  2        13F2  9
422  273.147900 0.000E+00 0.000E+00.00000.000  665.83110.000.000000    1 0 0 0 1A1    0 0 0 1 1F2   12A1  1        13A2  3
422  273.147900 0.000E+00 0.000E+00.00000.000  665.83115.000.000000    1 0 0 0 1A1    0 0 0 1 1F2   12F1  1        13F2  8
422  273.147900 0.000E+00 0.000E+00.00000.000  665.83118.000.000000    1 0 0 0 1A1    0 0 0 1 1F2   12E   1        13E   6
422  273.663900 0.000E+00 0.000E+00.00000.000  660.73502.000.000000    1 0 0 0 1A1    0 0 0 1 1F2   11F2  3        12F1  9
422  273.663900 0.000E+00 0.000E+00.00000.000  660.73570.000.000000    1 0 0 0 1A1    0 0 0 1 1F2   11E   2        12E   6
422  273.663900 0.000E+00 0.000E+00.00000.000  660.73599.000.000000    1 0 0 0 1A1    0 0 0 1 1F2   11F1  3        12F2 10
422  273.668700 0.000E+00 0.000E+00.00000.000  660.73029.000.000000    1 0 0 0 1A1    0 0 0 1 1F2   11A2  1        12A1  3
422  273.668700 0.000E+00 0.000E+00.00000.000  660.73073.000.000000    1 0 0 0 1A1    0 0 0 1 1F2   11F2  2        12F1  8
422  273.668700 0.000E+00 0.000E+00.00000.000  660.73102.000.000000    1 0 0 0 1A1    0 0 0 1 1F2   11E   1        12E   5
422  273.674000 0.000E+00 0.000E+00.00000.000  660.72544.000.000000    1 0 0 0 1A1    0 0 0 1 1F2   11F1  1        12F2  8
422  273.674000 0.000E+00 0.000E+00.00000.000  660.72551.000.000000    1 0 0 0 1A1    0 0 0 1 1F2   11F2  1        12F1  7
422  274.192400 0.000E+00 0.000E+00.00000.000  656.00833.000.000000    1 0 0 0 1A1    0 0 0 1 1F2   10A1  1        11A2  3
422  274.198800 0.000E+00 0.000E+00.00000.000  656.00208.000.000000    1 0 0 0 1A1    0 0 0 1 1F2   10E   1        11E   5
422  274.198800 0.000E+00 0.000E+00.00000.000  656.00213.000.000000    1 0 0 0 1A1    0 0 0 1 1F2   10F2  1        11F1  7
422  274.198800 0.000E+00 0.000E+00.00000.000  656.00224.000.000000    1 0 0 0 1A1    0 0 0 1 1F2   10A2  1        11A1  3
422  274.718300 0.000E+00 0.000E+00.00000.000  651.66605.000.000000    1 0 0 0 1A1    0 0 0 1 1F2    9A1  1        10A2  2
422  274.722900 0.000E+00 0.000E+00.00000.000  651.66107.000.000000    1 0 0 0 1A1    0 0 0 1 1F2    9F1  1        10F2  6
422  274.722900 0.000E+00 0.000E+00.00000.000  651.66121.000.000000    1 0 0 0 1A1    0 0 0 1 1F2    9F2  1        10F1  7
422  275.243800 0.000E+00 0.000E+00.00000.000  647.70632.000.000000    1 0 0 0 1A1    0 0 0 1 1F2    8F1  2         9F2  7
422  275.246600 0.000E+00 0.000E+00.00000.000  647.70234.000.000000    1 0 0 0 1A1    0 0 0 1 1F2    8A1  1         9A2  3
422  275.246600 0.000E+00 0.000E+00.00000.000  647.70251.000.000000    1 0 0 0 1A1    0 0 0 1 1F2    8F1  1         9F2  6
422  275.246600 0.000E+00 0.000E+00.00000.000  647.70262.000.000000    1 0 0 0 1A1    0 0 0 1 1F2    8E   1         9E   4
422  275.766800 0.000E+00 0.000E+00.00000.000  644.12828.000.000000    1 0 0 0 1A1    0 0 0 1 1F2    7A2  1         8A1  2
422  275.766800 0.000E+00 0.000E+00.00000.000  644.12897.000.000000    1 0 0 0 1A1    0 0 0 1 1F2    7F2  2         8F1  6
422  276.289200 0.000E+00 0.000E+00.00000.000  640.93435.000.000000    1 0 0 0 1A1    0 0 0 1 1F2    6F2  2         7F1  6
422  276.289200 0.000E+00 0.000E+00.00000.000  640.93474.000.000000    1 0 0 0 1A1    0 0 0 1 1F2    6F1  1         7F2  5
422  276.812900 0.000E+00 0.000E+00.00000.000  638.12090.000.000000    1 0 0 0 1A1    0 0 0 1 1F2    5F1  1         6F2  4
422  276.812900 0.000E+00 0.000E+00.00000.000  638.12132.000.000000    1 0 0 0 1A1    0 0 0 1 1F2    5F2  1         6F1  5
422  277.333300 0.000E+00 0.000E+00.00000.000  635.69184.000.000000    1 0 0 0 1A1    0 0 0 1 1F2    4A1  1         5A2  2
422  277.333300 0.000E+00 0.000E+00.00000.000  635.69216.000.000000    1 0 0 0 1A1    0 0 0 1 1F2    4F1  1         5F2  4
422  277.333300 0.000E+00 0.000E+00.00000.000  635.69238.000.000000    1 0 0 0 1A1    0 0 0 1 1F2    4E   1         5E   3
422  277.852600 0.000E+00 0.000E+00.00000.000  633.64557.000.000000    1 0 0 0 1A1    0 0 0 1 1F2    3F1  1         4F2  4
422  277.852600 0.000E+00 0.000E+00.00000.000  633.64584.000.000000    1 0 0 0 1A1    0 0 0 1 1F2    3F2  1         4F1  3
422  277.852600 0.000E+00 0.000E+00.00000.000  633.64618.000.000000    1 0 0 0 1A1    0 0 0 1 1F2    3A2  1         4A1  1
422  279.054700 0.000E+00 0.000E+00.00000.000  942.99678.000.000000    1 0 0 0 1A1    0 0 0 1 1F2   40A1  1        40A2  7
422  279.054700 0.000E+00 0.000E+00.00000.000  942.99678.000.000000    1 0 0 0 1A1    0 0 0 1 1F2   40F1  1        40F2 21
422  279.216900 0.000E+00 0.000E+00.00000.000  912.70342.000.000000    1 0 0 0 1A1    0 0 0 1 1F2   38A1  1        38A2  6
422  279.216900 0.000E+00 0.000E+00.00000.000  912.70342.000.000000    1 0 0 0 1A1    0 0 0 1 1F2   38E   2        38E  12
422  279.216900 0.000E+00 0.000E+00.00000.000  912.70342.000.000000    1 0 0 0 1A1    0 0 0 1 1F2   38F1  2        38F2 18
422  279.219900 0.000E+00 0.000E+00.00000.000  927.57573.000.000000    1 0 0 0 1A1    0 0 0 1 1F2   39A1  1        39A2  7
422  279.219900 0.000E+00 0.000E+00.00000.000  927.57573.000.000000    1 0 0 0 1A1    0 0 0 1 1F2   39F1  3        39F2 18
422  279.272000 0.000E+00 0.000E+00.00000.000  856.96074.000.000000    1 0 0 0 1A1    0 0 0 1 1F2   34A2  1        34A1  6
422  279.272000 0.000E+00 0.000E+00.00000.000  856.96074.000.000000    1 0 0 0 1A1    0 0 0 1 1F2   34E   1        34E  12
422  279.272000 0.000E+00 0.000E+00.00000.000  856.96074.000.000000    1 0 0 0 1A1    0 0 0 1 1F2   34F2  1        34F1 18
422  279.295800 0.000E+00 0.000E+00.00000.000  898.13754.000.000000    1 0 0 0 1A1    0 0 0 1 1F2   37F2  3        37F1 17
422  279.295800 0.000E+00 0.000E+00.00000.000  898.13755.000.000000    1 0 0 0 1A1    0 0 0 1 1F2   37A2  1        37A1  6
422  279.301600 0.000E+00 0.000E+00.00000.000  990.82945.000.000000    1 0 0 0 1A1    0 0 0 1 1F2   43A2  4        43A1  4
422  279.301600 0.000E+00 0.000E+00.00000.000  990.82959.000.000000    1 0 0 0 1A1    0 0 0 1 1F2   43F2 10        43F1 13
422  279.301600 0.000E+00 0.000E+00.00000.000  990.82973.000.000000    1 0 0 0 1A1    0 0 0 1 1F2   43F1 10        43F2 13
422  279.301600 0.000E+00 0.000E+00.00000.000  990.82987.000.000000    1 0 0 0 1A1    0 0 0 1 1F2   43A1  3        43A2  5
422  279.698900 0.000E+00 0.000E+00.00000.000  709.65513.000.000000    1 0 0 0 1A1    0 0 0 1 1F2   20A1  1        20A2  4
422  279.698900 0.000E+00 0.000E+00.00000.000  709.65513.000.000000    1 0 0 0 1A1    0 0 0 1 1F2   20E   1        20E   7
422  279.698900 0.000E+00 0.000E+00.00000.000  709.65513.000.000000    1 0 0 0 1A1    0 0 0 1 1F2   20F1  1        20F2 11
422  279.698900 0.000E+00 0.000E+00.00000.000  743.99955.000.000000    1 0 0 0 1A1    0 0 0 1 1F2   24E   3        24E   6
422  279.704700 0.000E+00 0.000E+00.00000.000  726.05704.000.000000    1 0 0 0 1A1    0 0 0 1 1F2   22E   2        22E   7
422  279.704700 0.000E+00 0.000E+00.00000.000  726.05719.000.000000    1 0 0 0 1A1    0 0 0 1 1F2   22F1  2        22F2 10
422  279.704700 0.000E+00 0.000E+00.00000.000  726.05748.000.000000    1 0 0 0 1A1    0 0 0 1 1F2   22A1  1        22A2  3
422  279.704700 0.000E+00 0.000E+00.00000.000  743.99304.000.000000    1 0 0 0 1A1    0 0 0 1 1F2   24F2  4        24F1  9
422  279.704700 0.000E+00 0.000E+00.00000.000  763.45417.000.000000    1 0 0 0 1A1    0 0 0 1 1F2   26F2  7        26F1  8
422  279.704700 0.000E+00 0.000E+00.00000.000  763.45434.000.000000    1 0 0 0 1A1    0 0 0 1 1F2   26E   5        26E   5
422  279.704700 0.000E+00 0.000E+00.00000.000  763.45452.000.000000    1 0 0 0 1A1    0 0 0 1 1F2   26F1  6        26F2  8
422  279.734100 0.000E+00 0.000E+00.00000.000  726.02719.000.000000    1 0 0 0 1A1    0 0 0 1 1F2   22F2  4        22F1  9
422  279.734100 0.000E+00 0.000E+00.00000.000  743.96288.000.000000    1 0 0 0 1A1    0 0 0 1 1F2   24F2  6        24F1  7
422  279.734100 0.000E+00 0.000E+00.00000.000  743.96313.000.000000    1 0 0 0 1A1    0 0 0 1 1F2   24A2  2        24A1  3
422  279.763300 0.000E+00 0.000E+00.00000.000  694.70523.000.000000    1 0 0 0 1A1    0 0 0 1 1F2   18F1  1        18F2  9
422  279.763300 0.000E+00 0.000E+00.00000.000  694.70538.000.000000    1 0 0 0 1A1    0 0 0 1 1F2   18F2  2        18F1  9
422  279.763300 0.000E+00 0.000E+00.00000.000  701.95660.000.000000    1 0 0 0 1A1    0 0 0 1 1F2   19F1  2        19F2  9
422  279.776700 0.000E+00 0.000E+00.00000.000  701.94307.000.000000    1 0 0 0 1A1    0 0 0 1 1F2   19F1  3        19F2  8
422  279.776700 0.000E+00 0.000E+00.00000.000  717.59058.000.000000    1 0 0 0 1A1    0 0 0 1 1F2   21F1  6        21F2  6
422  279.776700 0.000E+00 0.000E+00.00000.000  717.59100.000.000000    1 0 0 0 1A1    0 0 0 1 1F2   21A1  2        21A2  3
422  279.782000 0.000E+00 0.000E+00.00000.000  694.68778.000.000000    1 0 0 0 1A1    0 0 0 1 1F2   18F1  2        18F2  8
422  279.789800 0.000E+00 0.000E+00.00000.000  701.93081.000.000000    1 0 0 0 1A1    0 0 0 1 1F2   19A2  2        19A1  2
422  279.789800 0.000E+00 0.000E+00.00000.000  709.56367.000.000000    1 0 0 0 1A1    0 0 0 1 1F2   20E   4        20E   4
422  279.801000 0.000E+00 0.000E+00.00000.000  694.66940.000.000000    1 0 0 0 1A1    0 0 0 1 1F2   18E   3        18E   4
422  279.814900 0.000E+00 0.000E+00.00000.000  681.29887.000.000000    1 0 0 0 1A1    0 0 0 1 1F2   16F2  2        16F1  7
422  279.814900 0.000E+00 0.000E+00.00000.000  694.65623.000.000000    1 0 0 0 1A1    0 0 0 1 1F2   18F1  4        18F2  6
422  279.825600 0.000E+00 0.000E+00.00000.000  687.77549.000.000000    1 0 0 0 1A1    0 0 0 1 1F2   17F1  5        17F2  5
422  279.835500 0.000E+00 0.000E+00.00000.000  675.17167.000.000000    1 0 0 0 1A1    0 0 0 1 1F2   15E   2        15E   4
422  279.835500 0.000E+00 0.000E+00.00000.000  681.27779.000.000000    1 0 0 0 1A1    0 0 0 1 1F2   16E   3        16E   4
422  279.844400 0.000E+00 0.000E+00.00000.000  664.09518.000.000000    1 0 0 0 1A1    0 0 0 1 1F2   13F1  2        13F2  6
422  279.844400 0.000E+00 0.000E+00.00000.000  675.16306.000.000000    1 0 0 0 1A1    0 0 0 1 1F2   15A1  1        15A2  3
422  279.855100 0.000E+00 0.000E+00.00000.000  654.54252.000.000000    1 0 0 0 1A1    0 0 0 1 1F2   11F2  1        11F1  6
422  279.855100 0.000E+00 0.000E+00.00000.000  654.54268.000.000000    1 0 0 0 1A1    0 0 0 1 1F2   11F1  1        11F2  6
422  279.855100 0.000E+00 0.000E+00.00000.000  669.42681.000.000000    1 0 0 0 1A1    0 0 0 1 1F2   14F2  4        14F1  5
422  279.867400 0.000E+00 0.000E+00.00000.000  650.33259.000.000000    1 0 0 0 1A1    0 0 0 1 1F2   10F2  1        10F1  6
422  279.867400 0.000E+00 0.000E+00.00000.000  650.33271.000.000000    1 0 0 0 1A1    0 0 0 1 1F2   10E   1        10E   4
422  279.867400 0.000E+00 0.000E+00.00000.000  654.53118.000.000000    1 0 0 0 1A1    0 0 0 1 1F2   11A2  1        11A1  2
422  279.878200 0.000E+00 0.000E+00.00000.000  646.50518.000.000000    1 0 0 0 1A1    0 0 0 1 1F2    9F2  1         9F1  5
422  279.878200 0.000E+00 0.000E+00.00000.000  654.52005.000.000000    1 0 0 0 1A1    0 0 0 1 1F2   11F2  3        11F1  4
422  279.887300 0.000E+00 0.000E+00.00000.000  643.06132.000.000000    1 0 0 0 1A1    0 0 0 1 1F2    8A1  1         8A2  2
422  279.887300 0.000E+00 0.000E+00.00000.000  646.49613.000.000000    1 0 0 0 1A1    0 0 0 1 1F2    9F1  2         9F2  4
422  279.894700 0.000E+00 0.000E+00.00000.000  643.05398.000.000000    1 0 0 0 1A1    0 0 0 1 1F2    8F2  1         8F1  4
422  279.894700 0.000E+00 0.000E+00.00000.000  646.48903.000.000000    1 0 0 0 1A1    0 0 0 1 1F2    9A2  1         9A1  2
422  279.903100 0.000E+00 0.000E+00.00000.000  639.99155.000.000000    1 0 0 0 1A1    0 0 0 1 1F2    7E   1         7E   3
422  279.909500 0.000E+00 0.000E+00.00000.000  635.02362.000.000000    1 0 0 0 1A1    0 0 0 1 1F2    5F2  1         5F1  3
422  279.909500 0.000E+00 0.000E+00.00000.000  637.31359.000.000000    1 0 0 0 1A1    0 0 0 1 1F2    6A1  1         6A2  1
422  279.913100 0.000E+00 0.000E+00.00000.000  633.11177.000.000000    1 0 0 0 1A1    0 0 0 1 1F2    4A1  1         4A2  1
422  279.913100 0.000E+00 0.000E+00.00000.000  635.02016.000.000000    1 0 0 0 1A1    0 0 0 1 1F2    5F1  2         5F2  2
422  281.465700 0.000E+00 0.000E+00.00000.000  630.03187.000.000000    1 0 0 0 1A1    0 0 0 1 1F2    3F1  1         2F2  1
422  281.465700 0.000E+00 0.000E+00.00000.000  630.03255.000.000000    1 0 0 0 1A1    0 0 0 1 1F2    3F2  1         2F1  1
422  281.465700 0.000E+00 0.000E+00.00000.000  630.03339.000.000000    1 0 0 0 1A1    0 0 0 1 1F2    3A2  1         2A1  1
422  281.978900 0.000E+00 0.000E+00.00000.000  631.04545.000.000000    1 0 0 0 1A1    0 0 0 1 1F2    4A1  1         3A2  1
422  281.978900 0.000E+00 0.000E+00.00000.000  631.04609.000.000000    1 0 0 0 1A1    0 0 0 1 1F2    4F1  1         3F2  1
422  282.491300 0.000E+00 0.000E+00.00000.000  632.44214.000.000000    1 0 0 0 1A1    0 0 0 1 1F2    5F1  1         4F2  1
422  282.491300 0.000E+00 0.000E+00.00000.000  632.44291.000.000000    1 0 0 0 1A1    0 0 0 1 1F2    5F2  1         4F1  1
422  282.998100 0.000E+00 0.000E+00.00000.000  634.22453.000.000000    1 0 0 0 1A1    0 0 0 1 1F2    6F2  2         5F1  2
422  282.998100 0.000E+00 0.000E+00.00000.000  634.22520.000.000000    1 0 0 0 1A1    0 0 0 1 1F2    6F1  1         5F2  1
422  283.001500 0.000E+00 0.000E+00.00000.000  634.22110.000.000000    1 0 0 0 1A1    0 0 0 1 1F2    6E   1         5E   1
422  283.001500 0.000E+00 0.000E+00.00000.000  634.22134.000.000000    1 0 0 0 1A1    0 0 0 1 1F2    6F2  1         5F1  1
422  283.508500 0.000E+00 0.000E+00.00000.000  636.38585.000.000000    1 0 0 0 1A1    0 0 0 1 1F2    7A2  1         6A1  1
422  283.508500 0.000E+00 0.000E+00.00000.000  636.38697.000.000000    1 0 0 0 1A1    0 0 0 1 1F2    7F2  2         6F1  2
422  283.512300 0.000E+00 0.000E+00.00000.000  636.38250.000.000000    1 0 0 0 1A1    0 0 0 1 1F2    7F1  1         6F2  1
422  283.512300 0.000E+00 0.000E+00.00000.000  636.38288.000.000000    1 0 0 0 1A1    0 0 0 1 1F2    7F2  1         6F1  1
422  284.015300 0.000E+00 0.000E+00.00000.000  638.93231.000.000000    1 0 0 0 1A1    0 0 0 1 1F2    8F1  2         7F2  2
422  284.022200 0.000E+00 0.000E+00.00000.000  638.92619.000.000000    1 0 0 0 1A1    0 0 0 1 1F2    8A1  1         7A2  1
422  284.022200 0.000E+00 0.000E+00.00000.000  638.92646.000.000000    1 0 0 0 1A1    0 0 0 1 1F2    8F1  1         7F2  1
422  284.022200 0.000E+00 0.000E+00.00000.000  638.92662.000.000000    1 0 0 0 1A1    0 0 0 1 1F2    8E   1         7E   1
422  284.521200 0.000E+00 0.000E+00.00000.000  641.86157.000.000000    1 0 0 0 1A1    0 0 0 1 1F2    9F1  3         8F2  3
422  284.521200 0.000E+00 0.000E+00.00000.000  641.86223.000.000000    1 0 0 0 1A1    0 0 0 1 1F2    9F2  2         8F1  2
422  284.530300 0.000E+00 0.000E+00.00000.000  641.85256.000.000000    1 0 0 0 1A1    0 0 0 1 1F2    9F1  1         8F2  1
422  284.530300 0.000E+00 0.000E+00.00000.000  641.85278.000.000000    1 0 0 0 1A1    0 0 0 1 1F2    9F2  1         8F1  1
422  285.027600 0.000E+00 0.000E+00.00000.000  645.17227.000.000000    1 0 0 0 1A1    0 0 0 1 1F2   10F1  2         9F2  2
422  285.027600 0.000E+00 0.000E+00.00000.000  645.17365.000.000000    1 0 0 0 1A1    0 0 0 1 1F2   10F2  3         9F1  3
422  285.031100 0.000E+00 0.000E+00.00000.000  645.17030.000.000000    1 0 0 0 1A1    0 0 0 1 1F2   10A1  1         9A2  1
422  285.038600 0.000E+00 0.000E+00.00000.000  645.16121.000.000000    1 0 0 0 1A1    0 0 0 1 1F2   10E   1         9E   1
422  285.038600 0.000E+00 0.000E+00.00000.000  645.16128.000.000000    1 0 0 0 1A1    0 0 0 1 1F2   10F2  1         9F1  1
422  285.038600 0.000E+00 0.000E+00.00000.000  645.16144.000.000000    1 0 0 0 1A1    0 0 0 1 1F2   10A2  1         9A1  1
422  285.531700 0.000E+00 0.000E+00.00000.000  648.86602.000.000000    1 0 0 0 1A1    0 0 0 1 1F2   11F2  3        10F1  3
422  285.538900 0.000E+00 0.000E+00.00000.000  648.85913.000.000000    1 0 0 0 1A1    0 0 0 1 1F2   11A2  1        10A1  1
422  285.538900 0.000E+00 0.000E+00.00000.000  648.85977.000.000000    1 0 0 0 1A1    0 0 0 1 1F2   11F2  2        10F1  2
422  285.545500 0.000E+00 0.000E+00.00000.000  648.85225.000.000000    1 0 0 0 1A1    0 0 0 1 1F2   11F1  1        10F2  1
422  285.545500 0.000E+00 0.000E+00.00000.000  648.85235.000.000000    1 0 0 0 1A1    0 0 0 1 1F2   11F2  1        10F1  1
422  286.034400 0.000E+00 0.000E+00.00000.000  652.94318.000.000000    1 0 0 0 1A1    0 0 0 1 1F2   12F2  3        11F1  3
422  286.034400 0.000E+00 0.000E+00.00000.000  652.94377.000.000000    1 0 0 0 1A1    0 0 0 1 1F2   12F1  3        11F2  3
422  286.039500 0.000E+00 0.000E+00.00000.000  652.93856.000.000000    1 0 0 0 1A1    0 0 0 1 1F2   12E   2        11E   2
422  286.039500 0.000E+00 0.000E+00.00000.000  652.93912.000.000000    1 0 0 0 1A1    0 0 0 1 1F2   12F2  2        11F1  2
422  286.043300 0.000E+00 0.000E+00.00000.000  652.93381.000.000000    1 0 0 0 1A1    0 0 0 1 1F2   12F2  1        11F1  1
422  286.043300 0.000E+00 0.000E+00.00000.000  652.93447.000.000000    1 0 0 0 1A1    0 0 0 1 1F2   12F1  2        11F2  2
422  286.052500 0.000E+00 0.000E+00.00000.000  652.92562.000.000000    1 0 0 0 1A1    0 0 0 1 1F2   12A1  1        11A2  1
422  286.052500 0.000E+00 0.000E+00.00000.000  652.92569.000.000000    1 0 0 0 1A1    0 0 0 1 1F2   12F1  1        11F2  1
422  286.052500 0.000E+00 0.000E+00.00000.000  652.92573.000.000000    1 0 0 0 1A1    0 0 0 1 1F2   12E   1        11E   1
422  286.537100 0.000E+00 0.000E+00.00000.000  657.40273.000.000000    1 0 0 0 1A1    0 0 0 1 1F2   13E   2        12E   2
422  286.541300 0.000E+00 0.000E+00.00000.000  657.39886.000.000000    1 0 0 0 1A1    0 0 0 1 1F2   13A2  1        12A1  1
422  286.548500 0.000E+00 0.000E+00.00000.000  657.39060.000.000000    1 0 0 0 1A1    0 0 0 1 1F2   13E   1        12E   1
422  286.548500 0.000E+00 0.000E+00.00000.000  657.39082.000.000000    1 0 0 0 1A1    0 0 0 1 1F2   13F1  2        12F2  2
422  286.558000 0.000E+00 0.000E+00.00000.000  657.38143.000.000000    1 0 0 0 1A1    0 0 0 1 1F2   13F1  1        12F2  1
422  286.558000 0.000E+00 0.000E+00.00000.000  657.38147.000.000000    1 0 0 0 1A1    0 0 0 1 1F2   13F2  1        12F1  1
422  287.038600 0.000E+00 0.000E+00.00000.000  662.24485.000.000000    1 0 0 0 1A1    0 0 0 1 1F2   14E   3        13E   3
422  287.046700 0.000E+00 0.000E+00.00000.000  662.23674.000.000000    1 0 0 0 1A1    0 0 0 1 1F2   14F1  2        13F2  2
422  287.052500 0.000E+00 0.000E+00.00000.000  662.22974.000.000000    1 0 0 0 1A1    0 0 0 1 1F2   14F2  2        13F1  2
422  287.052500 0.000E+00 0.000E+00.00000.000  662.23009.000.000000    1 0 0 0 1A1    0 0 0 1 1F2   14F1  1        13F2  1
422  287.062600 0.000E+00 0.000E+00.00000.000  662.21954.000.000000    1 0 0 0 1A1    0 0 0 1 1F2   14E   1        13E   1
422  287.062600 0.000E+00 0.000E+00.00000.000  662.21955.000.000000    1 0 0 0 1A1    0 0 0 1 1F2   14F2  1        13F1  1
422  287.062600 0.000E+00 0.000E+00.00000.000  662.21958.000.000000    1 0 0 0 1A1    0 0 0 1 1F2   14A2  1        13A1  1
422  287.538500 0.000E+00 0.000E+00.00000.000  667.46926.000.000000    1 0 0 0 1A1    0 0 0 1 1F2   15F1  4        14F2  4
422  287.538500 0.000E+00 0.000E+00.00000.000  667.46973.000.000000    1 0 0 0 1A1    0 0 0 1 1F2   15F2  4        14F1  4
422  287.543700 0.000E+00 0.000E+00.00000.000  667.46382.000.000000    1 0 0 0 1A1    0 0 0 1 1F2   15F1  3        14F2  3
422  287.548300 0.000E+00 0.000E+00.00000.000  667.45981.000.000000    1 0 0 0 1A1    0 0 0 1 1F2   15F2  3        14F1  3
422  287.555800 0.000E+00 0.000E+00.00000.000  667.45107.000.000000    1 0 0 0 1A1    0 0 0 1 1F2   15A2  1        14A1  1
422  287.555800 0.000E+00 0.000E+00.00000.000  667.45132.000.000000    1 0 0 0 1A1    0 0 0 1 1F2   15F2  2        14F1  2
422  287.555800 0.000E+00 0.000E+00.00000.000  667.45146.000.000000    1 0 0 0 1A1    0 0 0 1 1F2   15E   1        14E   1
422  287.566300 0.000E+00 0.000E+00.00000.000  667.43998.000.000000    1 0 0 0 1A1    0 0 0 1 1F2   15F1  1        14F2  1
422  287.566300 0.000E+00 0.000E+00.00000.000  667.43999.000.000000    1 0 0 0 1A1    0 0 0 1 1F2   15F2  1        14F1  1
422  288.037600 0.000E+00 0.000E+00.00000.000  673.07644.000.000000    1 0 0 0 1A1    0 0 0 1 1F2   16F1  4        15F2  4
422  288.043000 0.000E+00 0.000E+00.00000.000  673.07006.000.000000    1 0 0 0 1A1    0 0 0 1 1F2   16F1  3        15F2  3
422  288.048200 0.000E+00 0.000E+00.00000.000  673.06499.000.000000    1 0 0 0 1A1    0 0 0 1 1F2   16A2  1        15A1  1
422  288.057900 0.000E+00 0.000E+00.00000.000  673.05496.000.000000    1 0 0 0 1A1    0 0 0 1 1F2   16F2  1        15F1  1
422  288.057900 0.000E+00 0.000E+00.00000.000  673.05516.000.000000    1 0 0 0 1A1    0 0 0 1 1F2   16F1  2        15F2  2
422  288.069900 0.000E+00 0.000E+00.00000.000  673.04271.000.000000    1 0 0 0 1A1    0 0 0 1 1F2   16A1  1        15A2  1
422  288.069900 0.000E+00 0.000E+00.00000.000  673.04272.000.000000    1 0 0 0 1A1    0 0 0 1 1F2   16F1  1        15F2  1
422  288.069900 0.000E+00 0.000E+00.00000.000  673.04273.000.000000    1 0 0 0 1A1    0 0 0 1 1F2   16E   1        15E   1
422  288.534400 0.000E+00 0.000E+00.00000.000  679.06656.000.000000    1 0 0 0 1A1    0 0 0 1 1F2   17F2  4        16F1  4
422  288.534400 0.000E+00 0.000E+00.00000.000  679.06702.000.000000    1 0 0 0 1A1    0 0 0 1 1F2   17E   3        16E   3
422  288.534400 0.000E+00 0.000E+00.00000.000  679.06735.000.000000    1 0 0 0 1A1    0 0 0 1 1F2   17F1  5        16F2  5
422  288.545400 0.000E+00 0.000E+00.00000.000  679.05741.000.000000    1 0 0 0 1A1    0 0 0 1 1F2   17F2  3        16F1  3
422  288.550300 0.000E+00 0.000E+00.00000.000  679.05041.000.000000    1 0 0 0 1A1    0 0 0 1 1F2   17F1  3        16F2  3
422  288.550300 0.000E+00 0.000E+00.00000.000  679.05115.000.000000    1 0 0 0 1A1    0 0 0 1 1F2   17F2  2        16F1  2
422  288.559500 0.000E+00 0.000E+00.00000.000  679.04102.000.000000    1 0 0 0 1A1    0 0 0 1 1F2   17E   1        16E   1
422  288.559500 0.000E+00 0.000E+00.00000.000  679.04109.000.000000    1 0 0 0 1A1    0 0 0 1 1F2   17F1  2        16F2  2
422  288.559500 0.000E+00 0.000E+00.00000.000  679.04123.000.000000    1 0 0 0 1A1    0 0 0 1 1F2   17A1  1        16A2  1
422  288.572500 0.000E+00 0.000E+00.00000.000  679.02774.000.000000    1 0 0 0 1A1    0 0 0 1 1F2   17F1  1        16F2  1
422  288.572500 0.000E+00 0.000E+00.00000.000  679.02775.000.000000    1 0 0 0 1A1    0 0 0 1 1F2   17F2  1        16F1  1
422  289.032200 0.000E+00 0.000E+00.00000.000  685.43917.000.000000    1 0 0 0 1A1    0 0 0 1 1F2   18A2  2        17A1  2
422  289.032200 0.000E+00 0.000E+00.00000.000  685.43958.000.000000    1 0 0 0 1A1    0 0 0 1 1F2   18F2  5        17F1  5
422  289.032200 0.000E+00 0.000E+00.00000.000  685.43992.000.000000    1 0 0 0 1A1    0 0 0 1 1F2   18F1  4        17F2  4
422  289.032200 0.000E+00 0.000E+00.00000.000  685.44022.000.000000    1 0 0 0 1A1    0 0 0 1 1F2   18A1  2        17A2  2
422  289.038500 0.000E+00 0.000E+00.00000.000  685.43147.000.000000    1 0 0 0 1A1    0 0 0 1 1F2   18E   3        17E   3
422  289.038500 0.000E+00 0.000E+00.00000.000  685.43224.000.000000    1 0 0 0 1A1    0 0 0 1 1F2   18F2  4        17F1  4
422  289.041800 0.000E+00 0.000E+00.00000.000  685.42880.000.000000    1 0 0 0 1A1    0 0 0 1 1F2   18F1  3        17F2  3
422  289.050100 0.000E+00 0.000E+00.00000.000  685.41951.000.000000    1 0 0 0 1A1    0 0 0 1 1F2   18A1  1        17A2  1
422  289.050100 0.000E+00 0.000E+00.00000.000  685.42008.000.000000    1 0 0 0 1A1    0 0 0 1 1F2   18F1  2        17F2  2
422  289.050100 0.000E+00 0.000E+00.00000.000  685.42042.000.000000    1 0 0 0 1A1    0 0 0 1 1F2   18E   2        17E   2
422  289.060500 0.000E+00 0.000E+00.00000.000  685.40935.000.000000    1 0 0 0 1A1    0 0 0 1 1F2   18F2  2        17F1  2
422  289.060500 0.000E+00 0.000E+00.00000.000  685.40945.000.000000    1 0 0 0 1A1    0 0 0 1 1F2   18F1  1        17F2  1
422  289.074000 0.000E+00 0.000E+00.00000.000  685.39503.000.000000    1 0 0 0 1A1    0 0 0 1 1F2   18E   1        17E   1
422  289.074000 0.000E+00 0.000E+00.00000.000  685.39503.000.000000    1 0 0 0 1A1    0 0 0 1 1F2   18F2  1        17F1  1
422  289.074000 0.000E+00 0.000E+00.00000.000  685.39504.000.000000    1 0 0 0 1A1    0 0 0 1 1F2   18A2  1        17A1  1
422  289.526900 0.000E+00 0.000E+00.00000.000  692.19486.000.000000    1 0 0 0 1A1    0 0 0 1 1F2   19F2  5        18F1  5
422  289.526900 0.000E+00 0.000E+00.00000.000  692.19517.000.000000    1 0 0 0 1A1    0 0 0 1 1F2   19E   3        18E   3
422  289.526900 0.000E+00 0.000E+00.00000.000  692.19546.000.000000    1 0 0 0 1A1    0 0 0 1 1F2   19F1  5        18F2  5
422  289.534700 0.000E+00 0.000E+00.00000.000  692.18641.000.000000    1 0 0 0 1A1    0 0 0 1 1F2   19F2  4        18F1  4
422  289.538000 0.000E+00 0.000E+00.00000.000  692.18222.000.000000    1 0 0 0 1A1    0 0 0 1 1F2   19A1  1        18A2  1
422  289.542100 0.000E+00 0.000E+00.00000.000  692.17914.000.000000    1 0 0 0 1A1    0 0 0 1 1F2   19E   2        18E   2
422  289.542100 0.000E+00 0.000E+00.00000.000  692.17981.000.000000    1 0 0 0 1A1    0 0 0 1 1F2   19F1  3        18F2  3
422  289.548800 0.000E+00 0.000E+00.00000.000  692.17143.000.000000    1 0 0 0 1A1    0 0 0 1 1F2   19F1  2        18F2  2
422  289.548800 0.000E+00 0.000E+00.00000.000  692.17194.000.000000    1 0 0 0 1A1    0 0 0 1 1F2   19F2  3        18F1  3
422  289.560200 0.000E+00 0.000E+00.00000.000  692.15990.000.000000    1 0 0 0 1A1    0 0 0 1 1F2   19A2  1        18A1  1
422  289.560200 0.000E+00 0.000E+00.00000.000  692.15996.000.000000    1 0 0 0 1A1    0 0 0 1 1F2   19F2  2        18F1  2
422  289.560200 0.000E+00 0.000E+00.00000.000  692.16000.000.000000    1 0 0 0 1A1    0 0 0 1 1F2   19E   1        18E   1
422  289.575200 0.000E+00 0.000E+00.00000.000  692.14456.000.000000    1 0 0 0 1A1    0 0 0 1 1F2   19F2  1        18F1  1
422  289.575200 0.000E+00 0.000E+00.00000.000  692.14456.000.000000    1 0 0 0 1A1    0 0 0 1 1F2   19F1  1        18F2  1
422  290.022100 0.000E+00 0.000E+00.00000.000  699.33296.000.000000    1 0 0 0 1A1    0 0 0 1 1F2   20F1  5        19F2  5
422  290.022100 0.000E+00 0.000E+00.00000.000  699.33325.000.000000    1 0 0 0 1A1    0 0 0 1 1F2   20E   4        19E   4
422  290.022100 0.000E+00 0.000E+00.00000.000  699.33349.000.000000    1 0 0 0 1A1    0 0 0 1 1F2   20F2  5        19F1  5
422  290.030900 0.000E+00 0.000E+00.00000.000  699.32168.000.000000    1 0 0 0 1A1    0 0 0 1 1F2   20F1  4        19F2  4
422  290.030900 0.000E+00 0.000E+00.00000.000  699.32280.000.000000    1 0 0 0 1A1    0 0 0 1 1F2   20E   3        19E   3
422  290.034400 0.000E+00 0.000E+00.00000.000  699.31882.000.000000    1 0 0 0 1A1    0 0 0 1 1F2   20A1  2        19A2  2
422  290.039000 0.000E+00 0.000E+00.00000.000  699.31412.000.000000    1 0 0 0 1A1    0 0 0 1 1F2   20F2  3        19F1  3
422  290.039000 0.000E+00 0.000E+00.00000.000  699.31531.000.000000    1 0 0 0 1A1    0 0 0 1 1F2   20F1  3        19F2  3
422  290.046600 0.000E+00 0.000E+00.00000.000  699.30532.000.000000    1 0 0 0 1A1    0 0 0 1 1F2   20E   2        19E   2
422  290.046600 0.000E+00 0.000E+00.00000.000  699.30550.000.000000    1 0 0 0 1A1    0 0 0 1 1F2   20F2  2        19F1  2
422  290.046600 0.000E+00 0.000E+00.00000.000  699.30591.000.000000    1 0 0 0 1A1    0 0 0 1 1F2   20A2  1        19A1  1
422  290.059000 0.000E+00 0.000E+00.00000.000  699.29273.000.000000    1 0 0 0 1A1    0 0 0 1 1F2   20F2  1        19F1  1
422  290.059000 0.000E+00 0.000E+00.00000.000  699.29278.000.000000    1 0 0 0 1A1    0 0 0 1 1F2   20F1  2        19F2  2
422  290.074800 0.000E+00 0.000E+00.00000.000  699.27631.000.000000    1 0 0 0 1A1    0 0 0 1 1F2   20A1  1        19A2  1
422  290.074800 0.000E+00 0.000E+00.00000.000  699.27631.000.000000    1 0 0 0 1A1    0 0 0 1 1F2   20E   1        19E   1
422  290.074800 0.000E+00 0.000E+00.00000.000  699.27631.000.000000    1 0 0 0 1A1    0 0 0 1 1F2   20F1  1        19F2  1
422  290.514300 0.000E+00 0.000E+00.00000.000  706.85357.000.000000    1 0 0 0 1A1    0 0 0 1 1F2   21A1  2        20A2  2
422  290.514300 0.000E+00 0.000E+00.00000.000  706.85382.000.000000    1 0 0 0 1A1    0 0 0 1 1F2   21F1  6        20F2  6
422  290.514300 0.000E+00 0.000E+00.00000.000  706.85405.000.000000    1 0 0 0 1A1    0 0 0 1 1F2   21F2  5        20F1  5
422  290.514300 0.000E+00 0.000E+00.00000.000  706.85427.000.000000    1 0 0 0 1A1    0 0 0 1 1F2   21A2  2        20A1  2
422  290.523800 0.000E+00 0.000E+00.00000.000  706.84333.000.000000    1 0 0 0 1A1    0 0 0 1 1F2   21E   3        20E   3
422  290.523800 0.000E+00 0.000E+00.00000.000  706.84413.000.000000    1 0 0 0 1A1    0 0 0 1 1F2   21F1  5        20F2  5
422  290.525500 0.000E+00 0.000E+00.00000.000  706.84124.000.000000    1 0 0 0 1A1    0 0 0 1 1F2   21F2  4        20F1  4
422  290.529300 0.000E+00 0.000E+00.00000.000  706.83745.000.000000    1 0 0 0 1A1    0 0 0 1 1F2   21F1  4        20F2  4
422  290.535400 0.000E+00 0.000E+00.00000.000  706.83072.000.000000    1 0 0 0 1A1    0 0 0 1 1F2   21A2  1        20A1  1
422  290.535400 0.000E+00 0.000E+00.00000.000  706.83176.000.000000    1 0 0 0 1A1    0 0 0 1 1F2   21F2  3        20F1  3
422  290.535400 0.000E+00 0.000E+00.00000.000  706.83241.000.000000    1 0 0 0 1A1    0 0 0 1 1F2   21E   2        20E   2
422  290.545200 0.000E+00 0.000E+00.00000.000  706.82142.000.000000    1 0 0 0 1A1    0 0 0 1 1F2   21F1  3        20F2  3
422  290.545200 0.000E+00 0.000E+00.00000.000  706.82170.000.000000    1 0 0 0 1A1    0 0 0 1 1F2   21F2  2        20F1  2
422  290.557600 0.000E+00 0.000E+00.00000.000  706.80774.000.000000    1 0 0 0 1A1    0 0 0 1 1F2   21E   1        20E   1
422  290.557600 0.000E+00 0.000E+00.00000.000  706.80776.000.000000    1 0 0 0 1A1    0 0 0 1 1F2   21F1  2        20F2  2
422  290.557600 0.000E+00 0.000E+00.00000.000  706.80779.000.000000    1 0 0 0 1A1    0 0 0 1 1F2   21A1  1        20A2  1
422  290.574000 0.000E+00 0.000E+00.00000.000  706.79025.000.000000    1 0 0 0 1A1    0 0 0 1 1F2   21F2  1        20F1  1
422  290.574000 0.000E+00 0.000E+00.00000.000  706.79025.000.000000    1 0 0 0 1A1    0 0 0 1 1F2   21F1  1        20F2  1
422  291.006100 0.000E+00 0.000E+00.00000.000  714.75705.000.000000    1 0 0 0 1A1    0 0 0 1 1F2   22F1  5        21F2  5
422  291.006100 0.000E+00 0.000E+00.00000.000  714.75726.000.000000    1 0 0 0 1A1    0 0 0 1 1F2   22E   4        21E   4
422  291.006100 0.000E+00 0.000E+00.00000.000  714.75745.000.000000    1 0 0 0 1A1    0 0 0 1 1F2   22F2  6        21F1  6
422  291.016400 0.000E+00 0.000E+00.00000.000  714.74613.000.000000    1 0 0 0 1A1    0 0 0 1 1F2   22F1  4        21F2  4
422  291.018400 0.000E+00 0.000E+00.00000.000  714.74281.000.000000    1 0 0 0 1A1    0 0 0 1 1F2   22A2  2        21A1  2
422  291.023300 0.000E+00 0.000E+00.00000.000  714.73789.000.000000    1 0 0 0 1A1    0 0 0 1 1F2   22E   3        21E   3
422  291.023300 0.000E+00 0.000E+00.00000.000  714.73877.000.000000    1 0 0 0 1A1    0 0 0 1 1F2   22F2  4        21F1  4
422  291.030300 0.000E+00 0.000E+00.00000.000  714.73054.000.000000    1 0 0 0 1A1    0 0 0 1 1F2   22F2  3        21F1  3
422  291.030300 0.000E+00 0.000E+00.00000.000  714.73163.000.000000    1 0 0 0 1A1    0 0 0 1 1F2   22F1  3        21F2  3
422  291.040900 0.000E+00 0.000E+00.00000.000  714.71961.000.000000    1 0 0 0 1A1    0 0 0 1 1F2   22A1  1        21A2  1
422  291.040900 0.000E+00 0.000E+00.00000.000  714.71980.000.000000    1 0 0 0 1A1    0 0 0 1 1F2   22F1  2        21F2  2
422  291.040900 0.000E+00 0.000E+00.00000.000  714.71991.000.000000    1 0 0 0 1A1    0 0 0 1 1F2   22E   2        21E   2
422  291.054900 0.000E+00 0.000E+00.00000.000  714.70494.000.000000    1 0 0 0 1A1    0 0 0 1 1F2   22F2  2        21F1  2
422  291.054900 0.000E+00 0.000E+00.00000.000  714.70496.000.000000    1 0 0 0 1A1    0 0 0 1 1F2   22F1  1        21F2  1
422  291.071600 0.000E+00 0.000E+00.00000.000  714.68637.000.000000    1 0 0 0 1A1    0 0 0 1 1F2   22A2  1        21A1  1
422  291.071600 0.000E+00 0.000E+00.00000.000  714.68637.000.000000    1 0 0 0 1A1    0 0 0 1 1F2   22E   1        21E   1
422  291.071600 0.000E+00 0.000E+00.00000.000  714.68637.000.000000    1 0 0 0 1A1    0 0 0 1 1F2   22F2  1        21F1  1
422  291.496900 0.000E+00 0.000E+00.00000.000  723.04300.000.000000    1 0 0 0 1A1    0 0 0 1 1F2   23F2  6        22F1  6
422  291.496900 0.000E+00 0.000E+00.00000.000  723.04318.000.000000    1 0 0 0 1A1    0 0 0 1 1F2   23E   4        22E   4
422  291.496900 0.000E+00 0.000E+00.00000.000  723.04335.000.000000    1 0 0 0 1A1    0 0 0 1 1F2   23F1  6        22F2  6
422  291.508600 0.000E+00 0.000E+00.00000.000  723.03045.000.000000    1 0 0 0 1A1    0 0 0 1 1F2   23E   3        22E   3
422  291.513700 0.000E+00 0.000E+00.00000.000  723.02493.000.000000    1 0 0 0 1A1    0 0 0 1 1F2   23A2  2        22A1  2
422  291.517000 0.000E+00 0.000E+00.00000.000  723.02215.000.000000    1 0 0 0 1A1    0 0 0 1 1F2   23F2  4        22F1  4
422  291.524800 0.000E+00 0.000E+00.00000.000  723.01214.000.000000    1 0 0 0 1A1    0 0 0 1 1F2   23E   2        22E   2
422  291.524800 0.000E+00 0.000E+00.00000.000  723.01252.000.000000    1 0 0 0 1A1    0 0 0 1 1F2   23F1  3        22F2  3
422  291.524800 0.000E+00 0.000E+00.00000.000  723.01343.000.000000    1 0 0 0 1A1    0 0 0 1 1F2   23A1  1        22A2  1
422  291.536000 0.000E+00 0.000E+00.00000.000  723.00015.000.000000    1 0 0 0 1A1    0 0 0 1 1F2   23F1  2        22F2  2
422  291.536000 0.000E+00 0.000E+00.00000.000  723.00030.000.000000    1 0 0 0 1A1    0 0 0 1 1F2   23F2  3        22F1  3
422  291.551100 0.000E+00 0.000E+00.00000.000  722.98428.000.000000    1 0 0 0 1A1    0 0 0 1 1F2   23A2  1        22A1  1
422  291.551100 0.000E+00 0.000E+00.00000.000  722.98430.000.000000    1 0 0 0 1A1    0 0 0 1 1F2   23E   1        22E   1
422  291.551100 0.000E+00 0.000E+00.00000.000  722.98430.000.000000    1 0 0 0 1A1    0 0 0 1 1F2   23F2  2        22F1  2
422  291.569500 0.000E+00 0.000E+00.00000.000  722.96464.000.000000    1 0 0 0 1A1    0 0 0 1 1F2   23F2  1        22F1  1
422  291.569500 0.000E+00 0.000E+00.00000.000  722.96464.000.000000    1 0 0 0 1A1    0 0 0 1 1F2   23F1  1        22F2  1
422  291.987000 0.000E+00 0.000E+00.00000.000  731.71146.000.000000    1 0 0 0 1A1    0 0 0 1 1F2   24A2  2        23A1  2
422  291.987000 0.000E+00 0.000E+00.00000.000  731.71162.000.000000    1 0 0 0 1A1    0 0 0 1 1F2   24F2  6        23F1  6
422  291.987000 0.000E+00 0.000E+00.00000.000  731.71176.000.000000    1 0 0 0 1A1    0 0 0 1 1F2   24F1  6        23F2  6
422  291.987000 0.000E+00 0.000E+00.00000.000  731.71190.000.000000    1 0 0 0 1A1    0 0 0 1 1F2   24A1  3        23A2  3
422  291.998300 0.000E+00 0.000E+00.00000.000  731.69843.000.000000    1 0 0 0 1A1    0 0 0 1 1F2   24E   4        23E   4
422  291.998300 0.000E+00 0.000E+00.00000.000  731.69921.000.000000    1 0 0 0 1A1    0 0 0 1 1F2   24F2  5        23F1  5
422  292.005700 0.000E+00 0.000E+00.00000.000  731.69119.000.000000    1 0 0 0 1A1    0 0 0 1 1F2   24F2  4        23F1  4
422  292.011600 0.000E+00 0.000E+00.00000.000  731.68434.000.000000    1 0 0 0 1A1    0 0 0 1 1F2   24A1  2        23A2  2
422  292.019500 0.000E+00 0.000E+00.00000.000  731.67587.000.000000    1 0 0 0 1A1    0 0 0 1 1F2   24F2  3        23F1  3
422  292.019500 0.000E+00 0.000E+00.00000.000  731.67648.000.000000    1 0 0 0 1A1    0 0 0 1 1F2   24F1  3        23F2  3
422  292.031800 0.000E+00 0.000E+00.00000.000  731.66274.000.000000    1 0 0 0 1A1    0 0 0 1 1F2   24E   2        23E   2
422  292.031800 0.000E+00 0.000E+00.00000.000  731.66279.000.000000    1 0 0 0 1A1    0 0 0 1 1F2   24F2  2        23F1  2
422  292.031800 0.000E+00 0.000E+00.00000.000  731.66290.000.000000    1 0 0 0 1A1    0 0 0 1 1F2   24A2  1        23A1  1
422  292.046400 0.000E+00 0.000E+00.00000.000  731.64578.000.000000    1 0 0 0 1A1    0 0 0 1 1F2   24F2  1        23F1  1
422  292.046400 0.000E+00 0.000E+00.00000.000  731.64579.000.000000    1 0 0 0 1A1    0 0 0 1 1F2   24F1  2        23F2  2
422  292.066500 0.000E+00 0.000E+00.00000.000  731.62504.000.000000    1 0 0 0 1A1    0 0 0 1 1F2   24A1  1        23A2  1
422  292.066500 0.000E+00 0.000E+00.00000.000  731.62504.000.000000    1 0 0 0 1A1    0 0 0 1 1F2   24E   1        23E   1
422  292.066500 0.000E+00 0.000E+00.00000.000  731.62504.000.000000    1 0 0 0 1A1    0 0 0 1 1F2   24F1  1        23F2  1
422  292.475000 0.000E+00 0.000E+00.00000.000  740.76264.000.000000    1 0 0 0 1A1    0 0 0 1 1F2   25F2  6        24F1  6
422  292.475000 0.000E+00 0.000E+00.00000.000  740.76277.000.000000    1 0 0 0 1A1    0 0 0 1 1F2   25E   4        24E   4
422  292.475000 0.000E+00 0.000E+00.00000.000  740.76289.000.000000    1 0 0 0 1A1    0 0 0 1 1F2   25F1  7        24F2  7
422  292.487200 0.000E+00 0.000E+00.00000.000  740.74792.000.000000    1 0 0 0 1A1    0 0 0 1 1F2   25F1  6        24F2  6
422  292.487200 0.000E+00 0.000E+00.00000.000  740.74892.000.000000    1 0 0 0 1A1    0 0 0 1 1F2   25F2  5        24F1  5
422  292.495400 0.000E+00 0.000E+00.00000.000  740.73918.000.000000    1 0 0 0 1A1    0 0 0 1 1F2   25E   3        24E   3
422  292.495400 0.000E+00 0.000E+00.00000.000  740.74023.000.000000    1 0 0 0 1A1    0 0 0 1 1F2   25F1  5        24F2  5
422  292.501800 0.000E+00 0.000E+00.00000.000  740.73190.000.000000    1 0 0 0 1A1    0 0 0 1 1F2   25F1  4        24F2  4
422  292.512200 0.000E+00 0.000E+00.00000.000  740.72148.000.000000    1 0 0 0 1A1    0 0 0 1 1F2   25A2  1        24A1  1
422  292.512200 0.000E+00 0.000E+00.00000.000  740.72194.000.000000    1 0 0 0 1A1    0 0 0 1 1F2   25F2  3        24F1  3
422  292.512200 0.000E+00 0.000E+00.00000.000  740.72219.000.000000    1 0 0 0 1A1    0 0 0 1 1F2   25E   2        24E   2
422  292.525300 0.000E+00 0.000E+00.00000.000  740.70745.000.000000    1 0 0 0 1A1    0 0 0 1 1F2   25F1  3        24F2  3
422  292.525300 0.000E+00 0.000E+00.00000.000  740.70752.000.000000    1 0 0 0 1A1    0 0 0 1 1F2   25F2  2        24F1  2
422  292.541700 0.000E+00 0.000E+00.00000.000  740.68939.000.000000    1 0 0 0 1A1    0 0 0 1 1F2   25A1  1        24A2  1
422  292.541700 0.000E+00 0.000E+00.00000.000  740.68939.000.000000    1 0 0 0 1A1    0 0 0 1 1F2   25E   1        24E   1
422  292.541700 0.000E+00 0.000E+00.00000.000  740.68939.000.000000    1 0 0 0 1A1    0 0 0 1 1F2   25F1  2        24F2  2
422  292.561800 0.000E+00 0.000E+00.00000.000  740.66754.000.000000    1 0 0 0 1A1    0 0 0 1 1F2   25F2  1        24F1  1
422  292.561800 0.000E+00 0.000E+00.00000.000  740.66754.000.000000    1 0 0 0 1A1    0 0 0 1 1F2   25F1  1        24F2  1
422  292.962100 0.000E+00 0.000E+00.00000.000  750.19630.000.000000    1 0 0 0 1A1    0 0 0 1 1F2   26F1  6        25F2  6
422  292.962100 0.000E+00 0.000E+00.00000.000  750.19641.000.000000    1 0 0 0 1A1    0 0 0 1 1F2   26E   5        25E   5
422  292.962100 0.000E+00 0.000E+00.00000.000  750.19651.000.000000    1 0 0 0 1A1    0 0 0 1 1F2   26F2  7        25F1  7
422  292.975500 0.000E+00 0.000E+00.00000.000  750.18106.000.000000    1 0 0 0 1A1    0 0 0 1 1F2   26E   4        25E   4
422  292.983000 0.000E+00 0.000E+00.00000.000  750.17354.000.000000    1 0 0 0 1A1    0 0 0 1 1F2   26A1  2        25A2  2
422  292.993200 0.000E+00 0.000E+00.00000.000  750.16105.000.000000    1 0 0 0 1A1    0 0 0 1 1F2   26E   3        25E   3
422  292.993200 0.000E+00 0.000E+00.00000.000  750.16170.000.000000    1 0 0 0 1A1    0 0 0 1 1F2   26F2  4        25F1  4
422  293.004000 0.000E+00 0.000E+00.00000.000  750.14964.000.000000    1 0 0 0 1A1    0 0 0 1 1F2   26F2  3        25F1  3
422  293.004000 0.000E+00 0.000E+00.00000.000  750.15002.000.000000    1 0 0 0 1A1    0 0 0 1 1F2   26F1  3        25F2  3
422  293.018400 0.000E+00 0.000E+00.00000.000  750.13423.000.000000    1 0 0 0 1A1    0 0 0 1 1F2   26A1  1        25A2  1
422  293.018400 0.000E+00 0.000E+00.00000.000  750.13428.000.000000    1 0 0 0 1A1    0 0 0 1 1F2   26F1  2        25F2  2
422  293.018400 0.000E+00 0.000E+00.00000.000  750.13431.000.000000    1 0 0 0 1A1    0 0 0 1 1F2   26E   2        25E   2
422  293.035300 0.000E+00 0.000E+00.00000.000  750.11508.000.000000    1 0 0 0 1A1    0 0 0 1 1F2   26F2  2        25F1  2
422  293.035300 0.000E+00 0.000E+00.00000.000  750.11509.000.000000    1 0 0 0 1A1    0 0 0 1 1F2   26F1  1        25F2  1
422  293.057100 0.000E+00 0.000E+00.00000.000  750.09214.000.000000    1 0 0 0 1A1    0 0 0 1 1F2   26A2  1        25A1  1
422  293.057100 0.000E+00 0.000E+00.00000.000  750.09214.000.000000    1 0 0 0 1A1    0 0 0 1 1F2   26E   1        25E   1
422  293.057100 0.000E+00 0.000E+00.00000.000  750.09214.000.000000    1 0 0 0 1A1    0 0 0 1 1F2   26F2  1        25F1  1
422  293.448400 0.000E+00 0.000E+00.00000.000  760.01244.000.000000    1 0 0 0 1A1    0 0 0 1 1F2   27A1  2        26A2  2
422  293.448400 0.000E+00 0.000E+00.00000.000  760.01253.000.000000    1 0 0 0 1A1    0 0 0 1 1F2   27F1  7        26F2  7
422  293.448400 0.000E+00 0.000E+00.00000.000  760.01262.000.000000    1 0 0 0 1A1    0 0 0 1 1F2   27F2  7        26F1  7
422  293.448400 0.000E+00 0.000E+00.00000.000  760.01271.000.000000    1 0 0 0 1A1    0 0 0 1 1F2   27A2  3        26A1  3
422  293.463000 0.000E+00 0.000E+00.00000.000  759.99536.000.000000    1 0 0 0 1A1    0 0 0 1 1F2   27F2  6        26F1  6
422  293.471200 0.000E+00 0.000E+00.00000.000  759.98726.000.000000    1 0 0 0 1A1    0 0 0 1 1F2   27F1  5        26F2  5
422  293.474600 0.000E+00 0.000E+00.00000.000  759.98251.000.000000    1 0 0 0 1A1    0 0 0 1 1F2   27F2  5        26F1  5
422  293.483400 0.000E+00 0.000E+00.00000.000  759.97226.000.000000    1 0 0 0 1A1    0 0 0 1 1F2   27F1  4        26F2  4
422  293.495800 0.000E+00 0.000E+00.00000.000  759.95966.000.000000    1 0 0 0 1A1    0 0 0 1 1F2   27E   2        26E   2
422  293.495800 0.000E+00 0.000E+00.00000.000  759.95980.000.000000    1 0 0 0 1A1    0 0 0 1 1F2   27F1  3        26F2  3
422  293.495800 0.000E+00 0.000E+00.00000.000  759.96009.000.000000    1 0 0 0 1A1    0 0 0 1 1F2   27A1  1        26A2  1
422  293.510800 0.000E+00 0.000E+00.00000.000  759.94314.000.000000    1 0 0 0 1A1    0 0 0 1 1F2   27F1  2        26F2  2
422  293.510800 0.000E+00 0.000E+00.00000.000  759.94318.000.000000    1 0 0 0 1A1    0 0 0 1 1F2   27F2  3        26F1  3
422  293.529400 0.000E+00 0.000E+00.00000.000  759.92285.000.000000    1 0 0 0 1A1    0 0 0 1 1F2   27A2  1        26A1  1
422  293.529400 0.000E+00 0.000E+00.00000.000  759.92286.000.000000    1 0 0 0 1A1    0 0 0 1 1F2   27E   1        26E   1
422  293.529400 0.000E+00 0.000E+00.00000.000  759.92286.000.000000    1 0 0 0 1A1    0 0 0 1 1F2   27F2  2        26F1  2
422  293.550900 0.000E+00 0.000E+00.00000.000  759.89880.000.000000    1 0 0 0 1A1    0 0 0 1 1F2   27F2  1        26F1  1
422  293.550900 0.000E+00 0.000E+00.00000.000  759.89880.000.000000    1 0 0 0 1A1    0 0 0 1 1F2   27F1  1        26F2  1
422  293.933600 0.000E+00 0.000E+00.00000.000  770.21119.000.000000    1 0 0 0 1A1    0 0 0 1 1F2   28F1  7        27F2  7
422  293.933600 0.000E+00 0.000E+00.00000.000  770.21127.000.000000    1 0 0 0 1A1    0 0 0 1 1F2   28E   5        27E   5
422  293.933600 0.000E+00 0.000E+00.00000.000  770.21135.000.000000    1 0 0 0 1A1    0 0 0 1 1F2   28F2  7        27F1  7
422  293.948000 0.000E+00 0.000E+00.00000.000  770.19447.000.000000    1 0 0 0 1A1    0 0 0 1 1F2   28F1  6        27F2  6
422  293.958000 0.000E+00 0.000E+00.00000.000  770.18266.000.000000    1 0 0 0 1A1    0 0 0 1 1F2   28E   4        27E   4
422  293.961900 0.000E+00 0.000E+00.00000.000  770.17829.000.000000    1 0 0 0 1A1    0 0 0 1 1F2   28F1  5        27F2  5
422  293.964800 0.000E+00 0.000E+00.00000.000  770.17504.000.000000    1 0 0 0 1A1    0 0 0 1 1F2   28F2  4        27F1  4
422  293.973600 0.000E+00 0.000E+00.00000.000  770.16504.000.000000    1 0 0 0 1A1    0 0 0 1 1F2   28A1  2        27A2  2
422  293.986100 0.000E+00 0.000E+00.00000.000  770.15173.000.000000    1 0 0 0 1A1    0 0 0 1 1F2   28F2  3        27F1  3
422  293.986100 0.000E+00 0.000E+00.00000.000  770.15194.000.000000    1 0 0 0 1A1    0 0 0 1 1F2   28F1  3        27F2  3
422  294.001800 0.000E+00 0.000E+00.00000.000  770.13408.000.000000    1 0 0 0 1A1    0 0 0 1 1F2   28E   2        27E   2
422  294.001800 0.000E+00 0.000E+00.00000.000  770.13409.000.000000    1 0 0 0 1A1    0 0 0 1 1F2   28F2  2        27F1  2
422  294.001800 0.000E+00 0.000E+00.00000.000  770.13411.000.000000    1 0 0 0 1A1    0 0 0 1 1F2   28A2  1        27A1  1
422  294.021800 0.000E+00 0.000E+00.00000.000  770.11268.000.000000    1 0 0 0 1A1    0 0 0 1 1F2   28F2  1        27F1  1
422  294.021800 0.000E+00 0.000E+00.00000.000  770.11268.000.000000    1 0 0 0 1A1    0 0 0 1 1F2   28F1  2        27F2  2
422  294.044700 0.000E+00 0.000E+00.00000.000  770.08751.000.000000    1 0 0 0 1A1    0 0 0 1 1F2   28A1  1        27A2  1
422  294.044700 0.000E+00 0.000E+00.00000.000  770.08751.000.000000    1 0 0 0 1A1    0 0 0 1 1F2   28E   1        27E   1
422  294.044700 0.000E+00 0.000E+00.00000.000  770.08751.000.000000    1 0 0 0 1A1    0 0 0 1 1F2   28F1  1        27F2  1
422  294.416000 0.000E+00 0.000E+00.00000.000  780.79240.000.000000    1 0 0 0 1A1    0 0 0 1 1F2   29F2  7        28F1  7
422  294.416000 0.000E+00 0.000E+00.00000.000  780.79247.000.000000    1 0 0 0 1A1    0 0 0 1 1F2   29E   5        28E   5
422  294.416000 0.000E+00 0.000E+00.00000.000  780.79253.000.000000    1 0 0 0 1A1    0 0 0 1 1F2   29F1  8        28F2  8
422  294.432900 0.000E+00 0.000E+00.00000.000  780.77354.000.000000    1 0 0 0 1A1    0 0 0 1 1F2   29F2  6        28F1  6
422  294.432900 0.000E+00 0.000E+00.00000.000  780.77425.000.000000    1 0 0 0 1A1    0 0 0 1 1F2   29E   4        28E   4
422  294.441500 0.000E+00 0.000E+00.00000.000  780.76423.000.000000    1 0 0 0 1A1    0 0 0 1 1F2   29A2  2        28A1  2
422  294.448700 0.000E+00 0.000E+00.00000.000  780.75571.000.000000    1 0 0 0 1A1    0 0 0 1 1F2   29A1  2        28A2  2
422  294.450700 0.000E+00 0.000E+00.00000.000  780.75252.000.000000    1 0 0 0 1A1    0 0 0 1 1F2   29F1  5        28F2  5
422  294.461600 0.000E+00 0.000E+00.00000.000  780.74072.000.000000    1 0 0 0 1A1    0 0 0 1 1F2   29F1  4        28F2  4
422  294.461600 0.000E+00 0.000E+00.00000.000  780.74153.000.000000    1 0 0 0 1A1    0 0 0 1 1F2   29F2  4        28F1  4
422  294.476000 0.000E+00 0.000E+00.00000.000  780.72576.000.000000    1 0 0 0 1A1    0 0 0 1 1F2   29A2  1        28A1  1
422  294.476000 0.000E+00 0.000E+00.00000.000  780.72591.000.000000    1 0 0 0 1A1    0 0 0 1 1F2   29F2  3        28F1  3
422  294.476000 0.000E+00 0.000E+00.00000.000  780.72599.000.000000    1 0 0 0 1A1    0 0 0 1 1F2   29E   2        28E   2
422  294.493000 0.000E+00 0.000E+00.00000.000  780.70705.000.000000    1 0 0 0 1A1    0 0 0 1 1F2   29F1  3        28F2  3
422  294.493000 0.000E+00 0.000E+00.00000.000  780.70707.000.000000    1 0 0 0 1A1    0 0 0 1 1F2   29F2  2        28F1  2
422  294.513400 0.000E+00 0.000E+00.00000.000  780.68453.000.000000    1 0 0 0 1A1    0 0 0 1 1F2   29A1  1        28A2  1
422  294.513400 0.000E+00 0.000E+00.00000.000  780.68453.000.000000    1 0 0 0 1A1    0 0 0 1 1F2   29E   1        28E   1
422  294.513400 0.000E+00 0.000E+00.00000.000  780.68453.000.000000    1 0 0 0 1A1    0 0 0 1 1F2   29F1  2        28F2  2
422  294.537700 0.000E+00 0.000E+00.00000.000  780.65825.000.000000    1 0 0 0 1A1    0 0 0 1 1F2   29F2  1        28F1  1
422  294.537700 0.000E+00 0.000E+00.00000.000  780.65825.000.000000    1 0 0 0 1A1    0 0 0 1 1F2   29F1  1        28F2  1
422  294.899300 0.000E+00 0.000E+00.00000.000  791.75607.000.000000    1 0 0 0 1A1    0 0 0 1 1F2   30A2  3        29A1  3
422  294.899300 0.000E+00 0.000E+00.00000.000  791.75612.000.000000    1 0 0 0 1A1    0 0 0 1 1F2   30F2  8        29F1  8
422  294.899300 0.000E+00 0.000E+00.00000.000  791.75617.000.000000    1 0 0 0 1A1    0 0 0 1 1F2   30F1  7        29F2  7
422  294.899300 0.000E+00 0.000E+00.00000.000  791.75623.000.000000    1 0 0 0 1A1    0 0 0 1 1F2   30A1  3        29A2  3
422  294.915400 0.000E+00 0.000E+00.00000.000  791.73627.000.000000    1 0 0 0 1A1    0 0 0 1 1F2   30F1  6        29F2  6
422  294.915400 0.000E+00 0.000E+00.00000.000  791.73700.000.000000    1 0 0 0 1A1    0 0 0 1 1F2   30E   5        29E   5
422  294.915400 0.000E+00 0.000E+00.00000.000  791.73754.000.000000    1 0 0 0 1A1    0 0 0 1 1F2   30F2  7        29F1  7
422  294.925900 0.000E+00 0.000E+00.00000.000  791.72528.000.000000    1 0 0 0 1A1    0 0 0 1 1F2   30F2  6        29F1  6
422  294.931800 0.000E+00 0.000E+00.00000.000  791.71711.000.000000    1 0 0 0 1A1    0 0 0 1 1F2   30A1  2        29A2  2
422  294.938400 0.000E+00 0.000E+00.00000.000  791.71010.000.000000    1 0 0 0 1A1    0 0 0 1 1F2   30F2  5        29F1  5
422  294.938400 0.000E+00 0.000E+00.00000.000  791.71177.000.000000    1 0 0 0 1A1    0 0 0 1 1F2   30F1  4        29F2  4
422  294.949900 0.000E+00 0.000E+00.00000.000  791.69803.000.000000    1 0 0 0 1A1    0 0 0 1 1F2   30E   3        29E   3
422  294.949900 0.000E+00 0.000E+00.00000.000  791.69832.000.000000    1 0 0 0 1A1    0 0 0 1 1F2   30F2  4        29F1  4
422  294.949900 0.000E+00 0.000E+00.00000.000  791.69897.000.000000    1 0 0 0 1A1    0 0 0 1 1F2   30A2  2        29A1  2
422  294.964700 0.000E+00 0.000E+00.00000.000  791.68195.000.000000    1 0 0 0 1A1    0 0 0 1 1F2   30F2  3        29F1  3
422  294.964700 0.000E+00 0.000E+00.00000.000  791.68206.000.000000    1 0 0 0 1A1    0 0 0 1 1F2   30F1  3        29F2  3
422  294.982700 0.000E+00 0.000E+00.00000.000  791.66203.000.000000    1 0 0 0 1A1    0 0 0 1 1F2   30A1  1        29A2  1
422  294.982700 0.000E+00 0.000E+00.00000.000  791.66204.000.000000    1 0 0 0 1A1    0 0 0 1 1F2   30F1  2        29F2  2
422  294.982700 0.000E+00 0.000E+00.00000.000  791.66205.000.000000    1 0 0 0 1A1    0 0 0 1 1F2   30E   2        29E   2
422  295.004600 0.000E+00 0.000E+00.00000.000  791.63840.000.000000    1 0 0 0 1A1    0 0 0 1 1F2   30F2  2        29F1  2
422  295.004600 0.000E+00 0.000E+00.00000.000  791.63840.000.000000    1 0 0 0 1A1    0 0 0 1 1F2   30F1  1        29F2  1
422  295.028900 0.000E+00 0.000E+00.00000.000  791.61101.000.000000    1 0 0 0 1A1    0 0 0 1 1F2   30A2  1        29A1  1
422  295.028900 0.000E+00 0.000E+00.00000.000  791.61101.000.000000    1 0 0 0 1A1    0 0 0 1 1F2   30E   1        29E   1
422  295.028900 0.000E+00 0.000E+00.00000.000  791.61101.000.000000    1 0 0 0 1A1    0 0 0 1 1F2   30F2  1        29F1  1
422  295.380100 0.000E+00 0.000E+00.00000.000  803.10225.000.000000    1 0 0 0 1A1    0 0 0 1 1F2   31F2  8        30F1  8
422  295.380100 0.000E+00 0.000E+00.00000.000  803.10229.000.000000    1 0 0 0 1A1    0 0 0 1 1F2   31E   5        30E   5
422  295.380100 0.000E+00 0.000E+00.00000.000  803.10234.000.000000    1 0 0 0 1A1    0 0 0 1 1F2   31F1  8        30F2  8
422  295.397700 0.000E+00 0.000E+00.00000.000  803.08179.000.000000    1 0 0 0 1A1    0 0 0 1 1F2   31F1  7        30F2  7
422  295.397700 0.000E+00 0.000E+00.00000.000  803.08235.000.000000    1 0 0 0 1A1    0 0 0 1 1F2   31F2  7        30F1  7
422  295.408200 0.000E+00 0.000E+00.00000.000  803.06919.000.000000    1 0 0 0 1A1    0 0 0 1 1F2   31F1  6        30F2  6
422  295.412000 0.000E+00 0.000E+00.00000.000  803.06450.000.000000    1 0 0 0 1A1    0 0 0 1 1F2   31F2  6        30F1  6
422  295.415900 0.000E+00 0.000E+00.00000.000  803.05949.000.000000    1 0 0 0 1A1    0 0 0 1 1F2   31F1  5        30F2  5
422  295.424500 0.000E+00 0.000E+00.00000.000  803.05123.000.000000    1 0 0 0 1A1    0 0 0 1 1F2   31F2  5        30F1  5
422  295.436900 0.000E+00 0.000E+00.00000.000  803.03730.000.000000    1 0 0 0 1A1    0 0 0 1 1F2   31F1  4        30F2  4
422  295.436900 0.000E+00 0.000E+00.00000.000  803.03776.000.000000    1 0 0 0 1A1    0 0 0 1 1F2   31F2  4        30F1  4
422  295.452500 0.000E+00 0.000E+00.00000.000  803.02006.000.000000    1 0 0 0 1A1    0 0 0 1 1F2   31E   2        30E   2
422  295.452500 0.000E+00 0.000E+00.00000.000  803.02010.000.000000    1 0 0 0 1A1    0 0 0 1 1F2   31F1  3        30F2  3
422  295.452500 0.000E+00 0.000E+00.00000.000  803.02018.000.000000    1 0 0 0 1A1    0 0 0 1 1F2   31A1  1        30A2  1
422  295.471600 0.000E+00 0.000E+00.00000.000  802.99902.000.000000    1 0 0 0 1A1    0 0 0 1 1F2   31F1  2        30F2  2
422  295.471600 0.000E+00 0.000E+00.00000.000  802.99903.000.000000    1 0 0 0 1A1    0 0 0 1 1F2   31F2  3        30F1  3
422  295.494100 0.000E+00 0.000E+00.00000.000  802.97427.000.000000    1 0 0 0 1A1    0 0 0 1 1F2   31A2  1        30A1  1
422  295.494100 0.000E+00 0.000E+00.00000.000  802.97427.000.000000    1 0 0 0 1A1    0 0 0 1 1F2   31E   1        30E   1
422  295.494100 0.000E+00 0.000E+00.00000.000  802.97427.000.000000    1 0 0 0 1A1    0 0 0 1 1F2   31F2  2        30F1  2
422  295.520300 0.000E+00 0.000E+00.00000.000  802.94577.000.000000    1 0 0 0 1A1    0 0 0 1 1F2   31F2  1        30F1  1
422  295.520300 0.000E+00 0.000E+00.00000.000  802.94577.000.000000    1 0 0 0 1A1    0 0 0 1 1F2   31F1  1        30F2  1
422  295.860000 0.000E+00 0.000E+00.00000.000  814.83084.000.000000    1 0 0 0 1A1    0 0 0 1 1F2   32F1  8        31F2  8
422  295.860000 0.000E+00 0.000E+00.00000.000  814.83088.000.000000    1 0 0 0 1A1    0 0 0 1 1F2   32E   6        31E   6
422  295.860000 0.000E+00 0.000E+00.00000.000  814.83092.000.000000    1 0 0 0 1A1    0 0 0 1 1F2   32F2  8        31F1  8
422  295.878600 0.000E+00 0.000E+00.00000.000  814.80911.000.000000    1 0 0 0 1A1    0 0 0 1 1F2   32F1  7        31F2  7
422  295.878600 0.000E+00 0.000E+00.00000.000  814.80961.000.000000    1 0 0 0 1A1    0 0 0 1 1F2   32E   5        31E   5
422  295.878600 0.000E+00 0.000E+00.00000.000  814.81009.000.000000    1 0 0 0 1A1    0 0 0 1 1F2   32F2  7        31F1  7
422  295.889800 0.000E+00 0.000E+00.00000.000  814.79498.000.000000    1 0 0 0 1A1    0 0 0 1 1F2   32F1  6        31F2  6
422  295.895800 0.000E+00 0.000E+00.00000.000  814.78962.000.000000    1 0 0 0 1A1    0 0 0 1 1F2   32A2  2        31A1  2
422  295.900500 0.000E+00 0.000E+00.00000.000  814.78444.000.000000    1 0 0 0 1A1    0 0 0 1 1F2   32F2  5        31F1  5
422  295.909200 0.000E+00 0.000E+00.00000.000  814.77281.000.000000    1 0 0 0 1A1    0 0 0 1 1F2   32F2  4        31F1  4
422  295.922900 0.000E+00 0.000E+00.00000.000  814.75837.000.000000    1 0 0 0 1A1    0 0 0 1 1F2   32A1  2        31A2  2
422  295.922900 0.000E+00 0.000E+00.00000.000  814.75871.000.000000    1 0 0 0 1A1    0 0 0 1 1F2   32F1  4        31F2  4
422  295.922900 0.000E+00 0.000E+00.00000.000  814.75889.000.000000    1 0 0 0 1A1    0 0 0 1 1F2   32E   3        31E   3
422  295.939800 0.000E+00 0.000E+00.00000.000  814.74014.000.000000    1 0 0 0 1A1    0 0 0 1 1F2   32F2  3        31F1  3
422  295.939800 0.000E+00 0.000E+00.00000.000  814.74020.000.000000    1 0 0 0 1A1    0 0 0 1 1F2   32F1  3        31F2  3
422  295.960000 0.000E+00 0.000E+00.00000.000  814.71798.000.000000    1 0 0 0 1A1    0 0 0 1 1F2   32E   2        31E   2
422  295.960000 0.000E+00 0.000E+00.00000.000  814.71798.000.000000    1 0 0 0 1A1    0 0 0 1 1F2   32F2  2        31F1  2
422  295.960000 0.000E+00 0.000E+00.00000.000  814.71799.000.000000    1 0 0 0 1A1    0 0 0 1 1F2   32A2  1        31A1  1
422  295.983400 0.000E+00 0.000E+00.00000.000  814.69212.000.000000    1 0 0 0 1A1    0 0 0 1 1F2   32F2  1        31F1  1
422  295.983400 0.000E+00 0.000E+00.00000.000  814.69212.000.000000    1 0 0 0 1A1    0 0 0 1 1F2   32F1  2        31F2  2
422  296.010500 0.000E+00 0.000E+00.00000.000  814.66253.000.000000    1 0 0 0 1A1    0 0 0 1 1F2   32A1  1        31A2  1
422  296.010500 0.000E+00 0.000E+00.00000.000  814.66253.000.000000    1 0 0 0 1A1    0 0 0 1 1F2   32E   1        31E   1
422  296.010500 0.000E+00 0.000E+00.00000.000  814.66253.000.000000    1 0 0 0 1A1    0 0 0 1 1F2   32F1  1        31F2  1
422  296.338900 0.000E+00 0.000E+00.00000.000  826.94185.000.000000    1 0 0 0 1A1    0 0 0 1 1F2   33A1  3        32A2  3
422  296.338900 0.000E+00 0.000E+00.00000.000  826.94188.000.000000    1 0 0 0 1A1    0 0 0 1 1F2   33F1  9        32F2  9
422  296.338900 0.000E+00 0.000E+00.00000.000  826.94191.000.000000    1 0 0 0 1A1    0 0 0 1 1F2   33F2  8        32F1  8
422  296.338900 0.000E+00 0.000E+00.00000.000  826.94194.000.000000    1 0 0 0 1A1    0 0 0 1 1F2   33A2  3        32A1  3
422  296.357900 0.000E+00 0.000E+00.00000.000  826.91912.000.000000    1 0 0 0 1A1    0 0 0 1 1F2   33F2  7        32F1  7
422  296.357900 0.000E+00 0.000E+00.00000.000  826.91959.000.000000    1 0 0 0 1A1    0 0 0 1 1F2   33E   5        32E   5
422  296.357900 0.000E+00 0.000E+00.00000.000  826.91998.000.000000    1 0 0 0 1A1    0 0 0 1 1F2   33F1  8        32F2  8
422  296.371500 0.000E+00 0.000E+00.00000.000  826.90104.000.000000    1 0 0 0 1A1    0 0 0 1 1F2   33F2  5        32F1  6
422  296.371500 0.000E+00 0.000E+00.00000.000  826.90271.000.000000    1 0 0 0 1A1    0 0 0 1 1F2   33E   4        32E   4
422  296.377600 0.000E+00 0.000E+00.00000.000  826.89533.000.000000    1 0 0 0 1A1    0 0 0 1 1F2   33A2  2        32A1  2
422  296.383100 0.000E+00 0.000E+00.00000.000  826.89108.000.000000    1 0 0 0 1A1    0 0 0 1 1F2   33F2  6        32F1  5
422  296.394200 0.000E+00 0.000E+00.00000.000  826.87725.000.000000    1 0 0 0 1A1    0 0 0 1 1F2   33E   3        32E   3
422  296.394200 0.000E+00 0.000E+00.00000.000  826.87779.000.000000    1 0 0 0 1A1    0 0 0 1 1F2   33F1  5        32F2  5
422  296.407900 0.000E+00 0.000E+00.00000.000  826.86172.000.000000    1 0 0 0 1A1    0 0 0 1 1F2   33F1  4        32F2  4
422  296.407900 0.000E+00 0.000E+00.00000.000  826.86199.000.000000    1 0 0 0 1A1    0 0 0 1 1F2   33F2  4        32F1  4
422  296.426100 0.000E+00 0.000E+00.00000.000  826.84216.000.000000    1 0 0 0 1A1    0 0 0 1 1F2   33A2  1        32A1  1
422  296.426100 0.000E+00 0.000E+00.00000.000  826.84220.000.000000    1 0 0 0 1A1    0 0 0 1 1F2   33F2  3        32F1  3
422  296.426100 0.000E+00 0.000E+00.00000.000  826.84222.000.000000    1 0 0 0 1A1    0 0 0 1 1F2   33E   2        32E   2
422  296.447300 0.000E+00 0.000E+00.00000.000  826.81890.000.000000    1 0 0 0 1A1    0 0 0 1 1F2   33F2  2        32F1  2
422  296.447300 0.000E+00 0.000E+00.00000.000  826.81890.000.000000    1 0 0 0 1A1    0 0 0 1 1F2   33F1  3        32F2  3
422  296.471600 0.000E+00 0.000E+00.00000.000  826.79194.000.000000    1 0 0 0 1A1    0 0 0 1 1F2   33A1  1        32A2  1
422  296.471600 0.000E+00 0.000E+00.00000.000  826.79194.000.000000    1 0 0 0 1A1    0 0 0 1 1F2   33E   1        32E   1
422  296.471600 0.000E+00 0.000E+00.00000.000  826.79194.000.000000    1 0 0 0 1A1    0 0 0 1 1F2   33F1  2        32F2  2
422  296.500100 0.000E+00 0.000E+00.00000.000  826.76126.000.000000    1 0 0 0 1A1    0 0 0 1 1F2   33F2  1        32F1  1
422  296.500100 0.000E+00 0.000E+00.00000.000  826.76126.000.000000    1 0 0 0 1A1    0 0 0 1 1F2   33F1  1        32F2  1
422  296.816400 0.000E+00 0.000E+00.00000.000  839.43529.000.000000    1 0 0 0 1A1    0 0 0 1 1F2   34F1  8        33F2  8
422  296.816400 0.000E+00 0.000E+00.00000.000  839.43532.000.000000    1 0 0 0 1A1    0 0 0 1 1F2   34E   6        33E   6
422  296.816400 0.000E+00 0.000E+00.00000.000  839.43534.000.000000    1 0 0 0 1A1    0 0 0 1 1F2   34F2  9        33F1  9
422  296.836200 0.000E+00 0.000E+00.00000.000  839.41132.000.000000    1 0 0 0 1A1    0 0 0 1 1F2   34A2  3        33A1  3
422  296.836200 0.000E+00 0.000E+00.00000.000  839.41173.000.000000    1 0 0 0 1A1    0 0 0 1 1F2   34F2  8        33F1  8
422  296.836200 0.000E+00 0.000E+00.00000.000  839.41210.000.000000    1 0 0 0 1A1    0 0 0 1 1F2   34F1  7        33F2  7
422  296.836200 0.000E+00 0.000E+00.00000.000  839.41245.000.000000    1 0 0 0 1A1    0 0 0 1 1F2   34A1  3        33A2  3
422  296.850000 0.000E+00 0.000E+00.00000.000  839.39472.000.000000    1 0 0 0 1A1    0 0 0 1 1F2   34E   5        33E   5
422  296.850000 0.000E+00 0.000E+00.00000.000  839.39592.000.000000    1 0 0 0 1A1    0 0 0 1 1F2   34F2  7        33F1  7
422  296.852600 0.000E+00 0.000E+00.00000.000  839.39212.000.000000    1 0 0 0 1A1    0 0 0 1 1F2   34F1  6        33F2  6
422  296.859200 0.000E+00 0.000E+00.00000.000  839.38479.000.000000    1 0 0 0 1A1    0 0 0 1 1F2   34F2  6        33F1  6
422  296.867400 0.000E+00 0.000E+00.00000.000  839.37502.000.000000    1 0 0 0 1A1    0 0 0 1 1F2   34A1  2        33A2  2
422  296.877800 0.000E+00 0.000E+00.00000.000  839.36358.000.000000    1 0 0 0 1A1    0 0 0 1 1F2   34F2  5        33F1  5
422  296.877800 0.000E+00 0.000E+00.00000.000  839.36446.000.000000    1 0 0 0 1A1    0 0 0 1 1F2   34F1  4        33F2  4
422  296.892600 0.000E+00 0.000E+00.00000.000  839.34683.000.000000    1 0 0 0 1A1    0 0 0 1 1F2   34E   3        33E   3
422  296.892600 0.000E+00 0.000E+00.00000.000  839.34693.000.000000    1 0 0 0 1A1    0 0 0 1 1F2   34F2  4        33F1  4
422  296.892600 0.000E+00 0.000E+00.00000.000  839.34714.000.000000    1 0 0 0 1A1    0 0 0 1 1F2   34A2  2        33A1  2
422  296.911800 0.000E+00 0.000E+00.00000.000  839.32615.000.000000    1 0 0 0 1A1    0 0 0 1 1F2   34F2  3        33F1  3
422  296.911800 0.000E+00 0.000E+00.00000.000  839.32618.000.000000    1 0 0 0 1A1    0 0 0 1 1F2   34F1  3        33F2  3
422  296.933600 0.000E+00 0.000E+00.00000.000  839.30177.000.000000    1 0 0 0 1A1    0 0 0 1 1F2   34A1  1        33A2  1
422  296.933600 0.000E+00 0.000E+00.00000.000  839.30177.000.000000    1 0 0 0 1A1    0 0 0 1 1F2   34E   2        33E   2
422  296.933600 0.000E+00 0.000E+00.00000.000  839.30177.000.000000    1 0 0 0 1A1    0 0 0 1 1F2   34F1  2        33F2  2
422  296.959200 0.000E+00 0.000E+00.00000.000  839.27372.000.000000    1 0 0 0 1A1    0 0 0 1 1F2   34F2  2        33F1  2
422  296.959200 0.000E+00 0.000E+00.00000.000  839.27372.000.000000    1 0 0 0 1A1    0 0 0 1 1F2   34F1  1        33F2  1
422  296.987900 0.000E+00 0.000E+00.00000.000  839.24197.000.000000    1 0 0 0 1A1    0 0 0 1 1F2   34A2  1        33A1  1
422  296.987900 0.000E+00 0.000E+00.00000.000  839.24197.000.000000    1 0 0 0 1A1    0 0 0 1 1F2   34E   1        33E   1
422  296.987900 0.000E+00 0.000E+00.00000.000  839.24197.000.000000    1 0 0 0 1A1    0 0 0 1 1F2   34F2  1        33F1  1
422  297.292700 0.000E+00 0.000E+00.00000.000  852.31110.000.000000    1 0 0 0 1A1    0 0 0 1 1F2   35F2  9        34F1  9
422  297.292700 0.000E+00 0.000E+00.00000.000  852.31112.000.000000    1 0 0 0 1A1    0 0 0 1 1F2   35E   6        34E   6
422  297.292700 0.000E+00 0.000E+00.00000.000  852.31115.000.000000    1 0 0 0 1A1    0 0 0 1 1F2   35F1  9        34F2  9
422  297.313300 0.000E+00 0.000E+00.00000.000  852.28630.000.000000    1 0 0 0 1A1    0 0 0 1 1F2   35F2  8        34F1  8
422  297.313300 0.000E+00 0.000E+00.00000.000  852.28663.000.000000    1 0 0 0 1A1    0 0 0 1 1F2   35E   5        34E   5
422  297.313300 0.000E+00 0.000E+00.00000.000  852.28695.000.000000    1 0 0 0 1A1    0 0 0 1 1F2   35F1  8        34F2  8
422  297.327900 0.000E+00 0.000E+00.00000.000  852.26726.000.000000    1 0 0 0 1A1    0 0 0 1 1F2   35F1  6        34F2  7
422  297.327900 0.000E+00 0.000E+00.00000.000  852.26886.000.000000    1 0 0 0 1A1    0 0 0 1 1F2   35F2  7        34F1  7
422  297.332000 0.000E+00 0.000E+00.00000.000  852.26477.000.000000    1 0 0 0 1A1    0 0 0 1 1F2   35A1  2        34A2  2
422  297.338500 0.000E+00 0.000E+00.00000.000  852.25548.000.000000    1 0 0 0 1A1    0 0 0 1 1F2   35E   4        34E   4
422  297.347400 0.000E+00 0.000E+00.00000.000  852.24529.000.000000    1 0 0 0 1A1    0 0 0 1 1F2   35F1  5        34F2  5
422  297.360200 0.000E+00 0.000E+00.00000.000  852.23143.000.000000    1 0 0 0 1A1    0 0 0 1 1F2   35A2  2        34A1  2
422  297.360200 0.000E+00 0.000E+00.00000.000  852.23212.000.000000    1 0 0 0 1A1    0 0 0 1 1F2   35F2  5        34F1  5
422  297.360200 0.000E+00 0.000E+00.00000.000  852.23250.000.000000    1 0 0 0 1A1    0 0 0 1 1F2   35E   3        34E   3
422  297.376500 0.000E+00 0.000E+00.00000.000  852.21386.000.000000    1 0 0 0 1A1    0 0 0 1 1F2   35F1  4        34F2  4
422  297.376500 0.000E+00 0.000E+00.00000.000  852.21400.000.000000    1 0 0 0 1A1    0 0 0 1 1F2   35F2  4        34F1  4
422  297.396300 0.000E+00 0.000E+00.00000.000  852.19205.000.000000    1 0 0 0 1A1    0 0 0 1 1F2   35E   2        34E   2
422  297.396300 0.000E+00 0.000E+00.00000.000  852.19206.000.000000    1 0 0 0 1A1    0 0 0 1 1F2   35F1  3        34F2  3
422  297.396300 0.000E+00 0.000E+00.00000.000  852.19208.000.000000    1 0 0 0 1A1    0 0 0 1 1F2   35A1  1        34A2  1
422  297.419100 0.000E+00 0.000E+00.00000.000  852.16657.000.000000    1 0 0 0 1A1    0 0 0 1 1F2   35F1  2        34F2  2
422  297.419100 0.000E+00 0.000E+00.00000.000  852.16658.000.000000    1 0 0 0 1A1    0 0 0 1 1F2   35F2  3        34F1  3
422  297.445600 0.000E+00 0.000E+00.00000.000  852.13744.000.000000    1 0 0 0 1A1    0 0 0 1 1F2   35A2  1        34A1  1
422  297.445600 0.000E+00 0.000E+00.00000.000  852.13744.000.000000    1 0 0 0 1A1    0 0 0 1 1F2   35E   1        34E   1
422  297.445600 0.000E+00 0.000E+00.00000.000  852.13744.000.000000    1 0 0 0 1A1    0 0 0 1 1F2   35F2  2        34F1  2
422  297.475500 0.000E+00 0.000E+00.00000.000  852.10465.000.000000    1 0 0 0 1A1    0 0 0 1 1F2   35F2  1        34F1  1
422  297.475500 0.000E+00 0.000E+00.00000.000  852.10465.000.000000    1 0 0 0 1A1    0 0 0 1 1F2   35F1  1        34F2  1
422  297.767800 0.000E+00 0.000E+00.00000.000  865.56927.000.000000    1 0 0 0 1A1    0 0 0 1 1F2   36A2  3        35A1  3
422  297.788900 0.000E+00 0.000E+00.00000.000  865.54341.000.000000    1 0 0 0 1A1    0 0 0 1 1F2   36F1  8        35F2  8
422  297.788900 0.000E+00 0.000E+00.00000.000  865.54370.000.000000    1 0 0 0 1A1    0 0 0 1 1F2   36E   6        35E   6
422  297.788900 0.000E+00 0.000E+00.00000.000  865.54396.000.000000    1 0 0 0 1A1    0 0 0 1 1F2   36F2  8        35F1  8
422  297.805200 0.000E+00 0.000E+00.00000.000  865.52390.000.000000    1 0 0 0 1A1    0 0 0 1 1F2   36E   5        35E   5
422  297.813200 0.000E+00 0.000E+00.00000.000  865.51411.000.000000    1 0 0 0 1A1    0 0 0 1 1F2   36A1  3        35A2  3
422  297.817300 0.000E+00 0.000E+00.00000.000  865.51073.000.000000    1 0 0 0 1A1    0 0 0 1 1F2   36F1  7        35F2  6
422  297.828100 0.000E+00 0.000E+00.00000.000  865.49669.000.000000    1 0 0 0 1A1    0 0 0 1 1F2   36E   4        35E   4
422  297.828100 0.000E+00 0.000E+00.00000.000  865.49757.000.000000    1 0 0 0 1A1    0 0 0 1 1F2   36F2  5        35F1  5
422  297.842500 0.000E+00 0.000E+00.00000.000  865.48185.000.000000    1 0 0 0 1A1    0 0 0 1 1F2   36F2  4        35F1  4
422  297.859500 0.000E+00 0.000E+00.00000.000  865.46272.000.000000    1 0 0 0 1A1    0 0 0 1 1F2   36A1  2        35A2  2
422  297.859500 0.000E+00 0.000E+00.00000.000  865.46283.000.000000    1 0 0 0 1A1    0 0 0 1 1F2   36F1  4        35F2  4
422  297.859500 0.000E+00 0.000E+00.00000.000  865.46289.000.000000    1 0 0 0 1A1    0 0 0 1 1F2   36E   3        35E   3
422  297.880400 0.000E+00 0.000E+00.00000.000  865.43987.000.000000    1 0 0 0 1A1    0 0 0 1 1F2   36F2  3        35F1  3
422  297.880400 0.000E+00 0.000E+00.00000.000  865.43988.000.000000    1 0 0 0 1A1    0 0 0 1 1F2   36F1  3        35F2  3
422  297.904300 0.000E+00 0.000E+00.00000.000  865.41330.000.000000    1 0 0 0 1A1    0 0 0 1 1F2   36E   2        35E   2
422  297.904300 0.000E+00 0.000E+00.00000.000  865.41330.000.000000    1 0 0 0 1A1    0 0 0 1 1F2   36F2  2        35F1  2
422  297.904300 0.000E+00 0.000E+00.00000.000  865.41331.000.000000    1 0 0 0 1A1    0 0 0 1 1F2   36A2  1        35A1  1
422  297.931700 0.000E+00 0.000E+00.00000.000  865.38311.000.000000    1 0 0 0 1A1    0 0 0 1 1F2   36F2  1        35F1  1
422  297.931700 0.000E+00 0.000E+00.00000.000  865.38311.000.000000    1 0 0 0 1A1    0 0 0 1 1F2   36F1  2        35F2  2
422  297.962400 0.000E+00 0.000E+00.00000.000  865.34929.000.000000    1 0 0 0 1A1    0 0 0 1 1F2   36A1  1        35A2  1
422  297.962400 0.000E+00 0.000E+00.00000.000  865.34929.000.000000    1 0 0 0 1A1    0 0 0 1 1F2   36E   1        35E   1
422  297.962400 0.000E+00 0.000E+00.00000.000  865.34929.000.000000    1 0 0 0 1A1    0 0 0 1 1F2   36F1  1        35F2  1
422  298.241600 0.000E+00 0.000E+00.00000.000  879.20979.000.000000    1 0 0 0 1A1    0 0 0 1 1F2   37F2  9        36F1  9
422  298.241600 0.000E+00 0.000E+00.00000.000  879.20980.000.000000    1 0 0 0 1A1    0 0 0 1 1F2   37E   6        36E   6
422  298.241600 0.000E+00 0.000E+00.00000.000  879.20982.000.000000    1 0 0 0 1A1    0 0 0 1 1F2   37F1 10        36F2 10
422  298.263700 0.000E+00 0.000E+00.00000.000  879.18271.000.000000    1 0 0 0 1A1    0 0 0 1 1F2   37A1  3        36A2  3
422  298.279900 0.000E+00 0.000E+00.00000.000  879.16255.000.000000    1 0 0 0 1A1    0 0 0 1 1F2   37E   5        36E   5
422  298.279900 0.000E+00 0.000E+00.00000.000  879.16362.000.000000    1 0 0 0 1A1    0 0 0 1 1F2   37F1  8        36F2  8
422  298.289700 0.000E+00 0.000E+00.00000.000  879.15044.000.000000    1 0 0 0 1A1    0 0 0 1 1F2   37F1  7        36F2  7
422  298.299300 0.000E+00 0.000E+00.00000.000  879.14029.000.000000    1 0 0 0 1A1    0 0 0 1 1F2   37A2  2        36A1  2
422  298.308100 0.000E+00 0.000E+00.00000.000  879.12991.000.000000    1 0 0 0 1A1    0 0 0 1 1F2   37F1  6        36F2  6
422  298.323100 0.000E+00 0.000E+00.00000.000  879.11380.000.000000    1 0 0 0 1A1    0 0 0 1 1F2   37E   3        36E   3
422  298.323100 0.000E+00 0.000E+00.00000.000  879.11402.000.000000    1 0 0 0 1A1    0 0 0 1 1F2   37F1  5        36F2  5
422  298.323100 0.000E+00 0.000E+00.00000.000  879.11449.000.000000    1 0 0 0 1A1    0 0 0 1 1F2   37A1  2        36A2  2
422  298.341500 0.000E+00 0.000E+00.00000.000  879.09357.000.000000    1 0 0 0 1A1    0 0 0 1 1F2   37F1  4        36F2  4
422  298.341500 0.000E+00 0.000E+00.00000.000  879.09366.000.000000    1 0 0 0 1A1    0 0 0 1 1F2   37F2  4        36F1  4
422  298.363200 0.000E+00 0.000E+00.00000.000  879.06957.000.000000    1 0 0 0 1A1    0 0 0 1 1F2   37A2  1        36A1  1
422  298.363200 0.000E+00 0.000E+00.00000.000  879.06958.000.000000    1 0 0 0 1A1    0 0 0 1 1F2   37E   2        36E   2
422  298.363200 0.000E+00 0.000E+00.00000.000  879.06958.000.000000    1 0 0 0 1A1    0 0 0 1 1F2   37F2  3        36F1  3
422  298.388400 0.000E+00 0.000E+00.00000.000  879.04195.000.000000    1 0 0 0 1A1    0 0 0 1 1F2   37F2  2        36F1  2
422  298.388400 0.000E+00 0.000E+00.00000.000  879.04195.000.000000    1 0 0 0 1A1    0 0 0 1 1F2   37F1  3        36F2  3
422  298.416900 0.000E+00 0.000E+00.00000.000  879.01072.000.000000    1 0 0 0 1A1    0 0 0 1 1F2   37A1  1        36A2  1
422  298.416900 0.000E+00 0.000E+00.00000.000  879.01072.000.000000    1 0 0 0 1A1    0 0 0 1 1F2   37E   1        36E   1
422  298.416900 0.000E+00 0.000E+00.00000.000  879.01072.000.000000    1 0 0 0 1A1    0 0 0 1 1F2   37F1  2        36F2  2
422  298.448400 0.000E+00 0.000E+00.00000.000  878.97589.000.000000    1 0 0 0 1A1    0 0 0 1 1F2   37F2  1        36F1  1
422  298.448400 0.000E+00 0.000E+00.00000.000  878.97589.000.000000    1 0 0 0 1A1    0 0 0 1 1F2   37F1  1        36F2  1
422  298.714000 0.000E+00 0.000E+00.00000.000  893.23262.000.000000    1 0 0 0 1A1    0 0 0 1 1F2   38F1  9        37F2  9
422  298.714000 0.000E+00 0.000E+00.00000.000  893.23263.000.000000    1 0 0 0 1A1    0 0 0 1 1F2   38E   7        37E   7
422  298.714000 0.000E+00 0.000E+00.00000.000  893.23264.000.000000    1 0 0 0 1A1    0 0 0 1 1F2   38F2 10        37F1 10
422  298.737000 0.000E+00 0.000E+00.00000.000  893.20456.000.000000    1 0 0 0 1A1    0 0 0 1 1F2   38F1  8        37F2  8
422  298.737000 0.000E+00 0.000E+00.00000.000  893.20477.000.000000    1 0 0 0 1A1    0 0 0 1 1F2   38E   6        37E   6
422  298.753900 0.000E+00 0.000E+00.00000.000  893.18231.000.000000    1 0 0 0 1A1    0 0 0 1 1F2   38F2  7        37F1  8
422  298.753900 0.000E+00 0.000E+00.00000.000  893.18358.000.000000    1 0 0 0 1A1    0 0 0 1 1F2   38F1  7        37F2  7
422  298.755900 0.000E+00 0.000E+00.00000.000  893.18064.000.000000    1 0 0 0 1A1    0 0 0 1 1F2   38A2  3        37A1  3
422  298.765400 0.000E+00 0.000E+00.00000.000  893.16957.000.000000    1 0 0 0 1A1    0 0 0 1 1F2   38F2  7        37F1  7
422  298.772900 0.000E+00 0.000E+00.00000.000  893.16178.000.000000    1 0 0 0 1A1    0 0 0 1 1F2   38F1  6        37F2  6
422  298.776500 0.000E+00 0.000E+00.00000.000  893.15752.000.000000    1 0 0 0 1A1    0 0 0 1 1F2   38F2  6        37F1  6
422  298.787900 0.000E+00 0.000E+00.00000.000  893.14427.000.000000    1 0 0 0 1A1    0 0 0 1 1F2   38A1  2        37A2  2
422  298.803300 0.000E+00 0.000E+00.00000.000  893.12760.000.000000    1 0 0 0 1A1    0 0 0 1 1F2   38F2  5        37F1  5
422  298.803300 0.000E+00 0.000E+00.00000.000  893.12794.000.000000    1 0 0 0 1A1    0 0 0 1 1F2   38F1  4        37F2  4
422  298.822200 0.000E+00 0.000E+00.00000.000  893.10624.000.000000    1 0 0 0 1A1    0 0 0 1 1F2   38E   3        37E   3
422  298.822200 0.000E+00 0.000E+00.00000.000  893.10627.000.000000    1 0 0 0 1A1    0 0 0 1 1F2   38F2  4        37F1  4
422  298.822200 0.000E+00 0.000E+00.00000.000  893.10633.000.000000    1 0 0 0 1A1    0 0 0 1 1F2   38A2  2        37A1  2
422  298.844700 0.000E+00 0.000E+00.00000.000  893.08116.000.000000    1 0 0 0 1A1    0 0 0 1 1F2   38F2  3        37F1  3
422  298.844700 0.000E+00 0.000E+00.00000.000  893.08117.000.000000    1 0 0 0 1A1    0 0 0 1 1F2   38F1  3        37F2  3
422  298.871100 0.000E+00 0.000E+00.00000.000  893.05249.000.000000    1 0 0 0 1A1    0 0 0 1 1F2   38A1  1        37A2  1
422  298.871100 0.000E+00 0.000E+00.00000.000  893.05249.000.000000    1 0 0 0 1A1    0 0 0 1 1F2   38E   2        37E   2
422  298.871100 0.000E+00 0.000E+00.00000.000  893.05249.000.000000    1 0 0 0 1A1    0 0 0 1 1F2   38F1  2        37F2  2
422  298.900600 0.000E+00 0.000E+00.00000.000  893.02026.000.000000    1 0 0 0 1A1    0 0 0 1 1F2   38F2  2        37F1  2
422  298.900600 0.000E+00 0.000E+00.00000.000  893.02026.000.000000    1 0 0 0 1A1    0 0 0 1 1F2   38F1  1        37F2  1
422  298.933600 0.000E+00 0.000E+00.00000.000  892.98446.000.000000    1 0 0 0 1A1    0 0 0 1 1F2   38A2  1        37A1  1
422  298.933600 0.000E+00 0.000E+00.00000.000  892.98446.000.000000    1 0 0 0 1A1    0 0 0 1 1F2   38E   1        37E   1
422  298.933600 0.000E+00 0.000E+00.00000.000  892.98446.000.000000    1 0 0 0 1A1    0 0 0 1 1F2   38F2  1        37F1  1
422  299.185200 0.000E+00 0.000E+00.00000.000  907.63774.000.000000    1 0 0 0 1A1    0 0 0 1 1F2   39A1  3        38A2  3
422  299.185200 0.000E+00 0.000E+00.00000.000  907.63775.000.000000    1 0 0 0 1A1    0 0 0 1 1F2   39F2 10        38F1 10
422  299.185200 0.000E+00 0.000E+00.00000.000  907.63775.000.000000    1 0 0 0 1A1    0 0 0 1 1F2   39F1 10        38F2 10
422  299.185200 0.000E+00 0.000E+00.00000.000  907.63776.000.000000    1 0 0 0 1A1    0 0 0 1 1F2   39A2  4        38A1  4
422  299.208800 0.000E+00 0.000E+00.00000.000  907.60856.000.000000    1 0 0 0 1A1    0 0 0 1 1F2   39F2  9        38F1  9
422  299.208800 0.000E+00 0.000E+00.00000.000  907.60874.000.000000    1 0 0 0 1A1    0 0 0 1 1F2   39E   6        38E   6
422  299.208800 0.000E+00 0.000E+00.00000.000  907.60890.000.000000    1 0 0 0 1A1    0 0 0 1 1F2   39F1  9        38F2  9
422  299.227500 0.000E+00 0.000E+00.00000.000  907.58458.000.000000    1 0 0 0 1A1    0 0 0 1 1F2   39F2  7        38F1  8
422  299.227500 0.000E+00 0.000E+00.00000.000  907.58573.000.000000    1 0 0 0 1A1    0 0 0 1 1F2   39E   5        38E   5
422  299.237600 0.000E+00 0.000E+00.00000.000  907.57296.000.000000    1 0 0 0 1A1    0 0 0 1 1F2   39A2  3        38A1  3
422  299.242000 0.000E+00 0.000E+00.00000.000  907.56757.000.000000    1 0 0 0 1A1    0 0 0 1 1F2   39F1  7        38F2  7
422  299.249200 0.000E+00 0.000E+00.00000.000  907.56111.000.000000    1 0 0 0 1A1    0 0 0 1 1F2   39A1  2        38A2  2
422  299.253000 0.000E+00 0.000E+00.00000.000  907.55570.000.000000    1 0 0 0 1A1    0 0 0 1 1F2   39E   4        38E   4
422  299.253000 0.000E+00 0.000E+00.00000.000  907.55697.000.000000    1 0 0 0 1A1    0 0 0 1 1F2   39F1  6        38F2  6
422  299.265000 0.000E+00 0.000E+00.00000.000  907.54281.000.000000    1 0 0 0 1A1    0 0 0 1 1F2   39F2  6        38F1  6
422  299.282100 0.000E+00 0.000E+00.00000.000  907.52310.000.000000    1 0 0 0 1A1    0 0 0 1 1F2   39A2  2        38A1  2
422  299.282100 0.000E+00 0.000E+00.00000.000  907.52335.000.000000    1 0 0 0 1A1    0 0 0 1 1F2   39F2  5        38F1  5
422  299.282100 0.000E+00 0.000E+00.00000.000  907.52348.000.000000    1 0 0 0 1A1    0 0 0 1 1F2   39E   3        38E   3
422  299.302600 0.000E+00 0.000E+00.00000.000  907.50076.000.000000    1 0 0 0 1A1    0 0 0 1 1F2   39F1  4        38F2  4
422  299.302600 0.000E+00 0.000E+00.00000.000  907.50081.000.000000    1 0 0 0 1A1    0 0 0 1 1F2   39F2  4        38F1  4
422  299.326300 0.000E+00 0.000E+00.00000.000  907.47463.000.000000    1 0 0 0 1A1    0 0 0 1 1F2   39E   2        38E   2
422  299.326300 0.000E+00 0.000E+00.00000.000  907.47464.000.000000    1 0 0 0 1A1    0 0 0 1 1F2   39A1  1        38A2  1
422  299.326300 0.000E+00 0.000E+00.00000.000  907.47464.000.000000    1 0 0 0 1A1    0 0 0 1 1F2   39F1  3        38F2  3
422  299.353700 0.000E+00 0.000E+00.00000.000  907.44494.000.000000    1 0 0 0 1A1    0 0 0 1 1F2   39F1  2        38F2  2
422  299.353700 0.000E+00 0.000E+00.00000.000  907.44495.000.000000    1 0 0 0 1A1    0 0 0 1 1F2   39F2  3        38F1  3
422  299.384300 0.000E+00 0.000E+00.00000.000  907.41173.000.000000    1 0 0 0 1A1    0 0 0 1 1F2   39A2  1        38A1  1
422  299.384300 0.000E+00 0.000E+00.00000.000  907.41173.000.000000    1 0 0 0 1A1    0 0 0 1 1F2   39E   1        38E   1
422  299.384300 0.000E+00 0.000E+00.00000.000  907.41173.000.000000    1 0 0 0 1A1    0 0 0 1 1F2   39F2  2        38F1  2
422  299.417900 0.000E+00 0.000E+00.00000.000  907.37501.000.000000    1 0 0 0 1A1    0 0 0 1 1F2   39F2  1        38F1  1
422  299.417900 0.000E+00 0.000E+00.00000.000  907.37501.000.000000    1 0 0 0 1A1    0 0 0 1 1F2   39F1  1        38F2  1
422  299.655400 0.000E+00 0.000E+00.00000.000  922.42513.000.000000    1 0 0 0 1A1    0 0 0 1 1F2   40F1 10        39F2 10
422  299.655400 0.000E+00 0.000E+00.00000.000  922.42514.000.000000    1 0 0 0 1A1    0 0 0 1 1F2   40E   7        39E   7
422  299.655400 0.000E+00 0.000E+00.00000.000  922.42515.000.000000    1 0 0 0 1A1    0 0 0 1 1F2   40F2 10        39F1 10
422  299.680100 0.000E+00 0.000E+00.00000.000  922.39474.000.000000    1 0 0 0 1A1    0 0 0 1 1F2   40A2  3        39A1  3
422  299.680100 0.000E+00 0.000E+00.00000.000  922.39489.000.000000    1 0 0 0 1A1    0 0 0 1 1F2   40F2  9        39F1  9
422  299.680100 0.000E+00 0.000E+00.00000.000  922.39503.000.000000    1 0 0 0 1A1    0 0 0 1 1F2   40F1  9        39F2  9
422  299.680100 0.000E+00 0.000E+00.00000.000  922.39517.000.000000    1 0 0 0 1A1    0 0 0 1 1F2   40A1  4        39A2  4
422  299.698800 0.000E+00 0.000E+00.00000.000  922.37097.000.000000    1 0 0 0 1A1    0 0 0 1 1F2   40E   6        39E   6
422  299.698800 0.000E+00 0.000E+00.00000.000  922.37184.000.000000    1 0 0 0 1A1    0 0 0 1 1F2   40F2  8        39F1  8
422  299.711000 0.000E+00 0.000E+00.00000.000  922.35598.000.000000    1 0 0 0 1A1    0 0 0 1 1F2   40F2  7        39F1  7
422  299.715700 0.000E+00 0.000E+00.00000.000  922.34996.000.000000    1 0 0 0 1A1    0 0 0 1 1F2   40F1  6        39F2  7
422  299.715700 0.000E+00 0.000E+00.00000.000  922.35214.000.000000    1 0 0 0 1A1    0 0 0 1 1F2   40E   5        39E   5
422  299.718300 0.000E+00 0.000E+00.00000.000  922.34996.000.000000    1 0 0 0 1A1    0 0 0 1 1F2   40F1  7        39F2  7
422  299.720700 0.000E+00 0.000E+00.00000.000  922.34497.000.000000    1 0 0 0 1A1    0 0 0 1 1F2   40A1  3        39A2  3
422  299.728600 0.000E+00 0.000E+00.00000.000  922.33564.000.000000    1 0 0 0 1A1    0 0 0 1 1F2   40F2  6        39F1  6
422  299.728600 0.000E+00 0.000E+00.00000.000  922.33785.000.000000    1 0 0 0 1A1    0 0 0 1 1F2   40F1  7        39F2  6
422  299.742600 0.000E+00 0.000E+00.00000.000  922.32166.000.000000    1 0 0 0 1A1    0 0 0 1 1F2   40A2  2        39A1  2
422  299.761100 0.000E+00 0.000E+00.00000.000  922.30066.000.000000    1 0 0 0 1A1    0 0 0 1 1F2   40F2  4        39F1  4
422  299.761100 0.000E+00 0.000E+00.00000.000  922.30086.000.000000    1 0 0 0 1A1    0 0 0 1 1F2   40F1  5        39F2  5
422  299.782500 0.000E+00 0.000E+00.00000.000  922.27711.000.000000    1 0 0 0 1A1    0 0 0 1 1F2   40A1  2        39A2  2
422  299.782500 0.000E+00 0.000E+00.00000.000  922.27715.000.000000    1 0 0 0 1A1    0 0 0 1 1F2   40F1  4        39F2  4
422  299.782500 0.000E+00 0.000E+00.00000.000  922.27716.000.000000    1 0 0 0 1A1    0 0 0 1 1F2   40E   3        39E   3
422  299.806700 0.000E+00 0.000E+00.00000.000  922.24997.000.000000    1 0 0 0 1A1    0 0 0 1 1F2   40F2  3        39F1  3
422  299.806700 0.000E+00 0.000E+00.00000.000  922.24998.000.000000    1 0 0 0 1A1    0 0 0 1 1F2   40F1  3        39F2  3
422  299.834900 0.000E+00 0.000E+00.00000.000  922.21930.000.000000    1 0 0 0 1A1    0 0 0 1 1F2   40A2  1        39A1  1
422  299.834900 0.000E+00 0.000E+00.00000.000  922.21930.000.000000    1 0 0 0 1A1    0 0 0 1 1F2   40E   2        39E   2
422  299.834900 0.000E+00 0.000E+00.00000.000  922.21930.000.000000    1 0 0 0 1A1    0 0 0 1 1F2   40F2  2        39F1  2
422  299.866000 0.000E+00 0.000E+00.00000.000  922.18514.000.000000    1 0 0 0 1A1    0 0 0 1 1F2   40F2  1        39F1  1
422  299.866000 0.000E+00 0.000E+00.00000.000  922.18514.000.000000    1 0 0 0 1A1    0 0 0 1 1F2   40F1  2        39F2  2
422  299.901600 0.000E+00 0.000E+00.00000.000  922.14754.000.000000    1 0 0 0 1A1    0 0 0 1 1F2   40A1  1        39A2  1
422  299.901600 0.000E+00 0.000E+00.00000.000  922.14754.000.000000    1 0 0 0 1A1    0 0 0 1 1F2   40E   1        39E   1
422  299.901600 0.000E+00 0.000E+00.00000.000  922.14754.000.000000    1 0 0 0 1A1    0 0 0 1 1F2   40F1  1        39F2  1
422  300.123800 0.000E+00 0.000E+00.00000.000  937.59476.000.000000    1 0 0 0 1A1    0 0 0 1 1F2   41F2 10        40F1 10
422  300.123800 0.000E+00 0.000E+00.00000.000  937.59477.000.000000    1 0 0 0 1A1    0 0 0 1 1F2   41E   7        40E   7
422  300.123800 0.000E+00 0.000E+00.00000.000  937.59477.000.000000    1 0 0 0 1A1    0 0 0 1 1F2   41F1 11        40F2 11
422  300.149100 0.000E+00 0.000E+00.00000.000  937.56329.000.000000    1 0 0 0 1A1    0 0 0 1 1F2   41F2  9        40F1  9
422  300.149100 0.000E+00 0.000E+00.00000.000  937.56341.000.000000    1 0 0 0 1A1    0 0 0 1 1F2   41E   6        40E   6
422  300.149100 0.000E+00 0.000E+00.00000.000  937.56353.000.000000    1 0 0 0 1A1    0 0 0 1 1F2   41F1 10        40F2 10
422  300.169700 0.000E+00 0.000E+00.00000.000  937.53864.000.000000    1 0 0 0 1A1    0 0 0 1 1F2   41F2  8        40F1  8
422  300.183800 0.000E+00 0.000E+00.00000.000  937.52182.000.000000    1 0 0 0 1A1    0 0 0 1 1F2   41F1  8        40F2  8
422  300.205900 0.000E+00 0.000E+00.00000.000  937.49611.000.000000    1 0 0 0 1A1    0 0 0 1 1F2   41A2  2        40A1  2
422  300.219500 0.000E+00 0.000E+00.00000.000  937.48066.000.000000    1 0 0 0 1A1    0 0 0 1 1F2   41F1  6        40F2  6
422  300.219500 0.000E+00 0.000E+00.00000.000  937.48135.000.000000    1 0 0 0 1A1    0 0 0 1 1F2   41F2  5        40F1  5
422  300.238200 0.000E+00 0.000E+00.00000.000  937.45991.000.000000    1 0 0 0 1A1    0 0 0 1 1F2   41E   3        40E   3
422  300.238200 0.000E+00 0.000E+00.00000.000  937.45999.000.000000    1 0 0 0 1A1    0 0 0 1 1F2   41F1  5        40F2  5
422  300.238200 0.000E+00 0.000E+00.00000.000  937.46014.000.000000    1 0 0 0 1A1    0 0 0 1 1F2   41A1  2        40A2  2
422  300.261500 0.000E+00 0.000E+00.00000.000  937.43533.000.000000    1 0 0 0 1A1    0 0 0 1 1F2   41F1  4        40F2  4
422  300.261500 0.000E+00 0.000E+00.00000.000  937.43535.000.000000    1 0 0 0 1A1    0 0 0 1 1F2   41F2  4        40F1  4
422  300.286200 0.000E+00 0.000E+00.00000.000  937.40718.000.000000    1 0 0 0 1A1    0 0 0 1 1F2   41A2  1        40A1  1
422  300.286200 0.000E+00 0.000E+00.00000.000  937.40718.000.000000    1 0 0 0 1A1    0 0 0 1 1F2   41E   2        40E   2
422  300.286200 0.000E+00 0.000E+00.00000.000  937.40718.000.000000    1 0 0 0 1A1    0 0 0 1 1F2   41F2  3        40F1  3
422  300.315800 0.000E+00 0.000E+00.00000.000  937.37555.000.000000    1 0 0 0 1A1    0 0 0 1 1F2   41F2  2        40F1  2
422  300.315800 0.000E+00 0.000E+00.00000.000  937.37555.000.000000    1 0 0 0 1A1    0 0 0 1 1F2   41F1  3        40F2  3
422  300.348000 0.000E+00 0.000E+00.00000.000  937.34049.000.000000    1 0 0 0 1A1    0 0 0 1 1F2   41A1  1        40A2  1
422  300.348000 0.000E+00 0.000E+00.00000.000  937.34049.000.000000    1 0 0 0 1A1    0 0 0 1 1F2   41E   1        40E   1
422  300.348000 0.000E+00 0.000E+00.00000.000  937.34049.000.000000    1 0 0 0 1A1    0 0 0 1 1F2   41F1  2        40F2  2
422  300.384100 0.000E+00 0.000E+00.00000.000  937.30206.000.000000    1 0 0 0 1A1    0 0 0 1 1F2   41F2  1        40F1  1
422  300.384100 0.000E+00 0.000E+00.00000.000  937.30206.000.000000    1 0 0 0 1A1    0 0 0 1 1F2   41F1  1        40F2  1
422  300.591200 0.000E+00 0.000E+00.00000.000  953.14660.000.000000    1 0 0 0 1A1    0 0 0 1 1F2   42A2  4        41A1  4
422  300.591200 0.000E+00 0.000E+00.00000.000  953.14660.000.000000    1 0 0 0 1A1    0 0 0 1 1F2   42F2 11        41F1 11
422  300.591200 0.000E+00 0.000E+00.00000.000  953.14661.000.000000    1 0 0 0 1A1    0 0 0 1 1F2   42A1  4        41A2  4
422  300.591200 0.000E+00 0.000E+00.00000.000  953.14661.000.000000    1 0 0 0 1A1    0 0 0 1 1F2   42F1 10        41F2 10
422  300.617200 0.000E+00 0.000E+00.00000.000  953.11396.000.000000    1 0 0 0 1A1    0 0 0 1 1F2   42F1  9        41F2  9
422  300.617200 0.000E+00 0.000E+00.00000.000  953.11406.000.000000    1 0 0 0 1A1    0 0 0 1 1F2   42E   7        41E   7
422  300.617200 0.000E+00 0.000E+00.00000.000  953.11415.000.000000    1 0 0 0 1A1    0 0 0 1 1F2   42F2 10        41F1 10
422  300.639100 0.000E+00 0.000E+00.00000.000  953.08766.000.000000    1 0 0 0 1A1    0 0 0 1 1F2   42E   6        41E   6
422  300.639100 0.000E+00 0.000E+00.00000.000  953.08846.000.000000    1 0 0 0 1A1    0 0 0 1 1F2   42F2  9        41F1  9
422  300.652500 0.000E+00 0.000E+00.00000.000  953.07136.000.000000    1 0 0 0 1A1    0 0 0 1 1F2   42A1  3        41A2  3
422  300.660700 0.000E+00 0.000E+00.00000.000  953.06187.000.000000    1 0 0 0 1A1    0 0 0 1 1F2   42A2  3        41A1  3
422  300.665300 0.000E+00 0.000E+00.00000.000  953.05525.000.000000    1 0 0 0 1A1    0 0 0 1 1F2   42F2  7        41F1  7
422  300.677400 0.000E+00 0.000E+00.00000.000  953.04241.000.000000    1 0 0 0 1A1    0 0 0 1 1F2   42F1  6        41F2  6
422  300.695400 0.000E+00 0.000E+00.00000.000  953.02253.000.000000    1 0 0 0 1A1    0 0 0 1 1F2   42A1  2        41A2  2
422  300.695400 0.000E+00 0.000E+00.00000.000  953.02307.000.000000    1 0 0 0 1A1    0 0 0 1 1F2   42F1  5        41F2  5
422  300.695400 0.000E+00 0.000E+00.00000.000  953.02335.000.000000    1 0 0 0 1A1    0 0 0 1 1F2   42E   4        41E   4
422  300.714600 0.000E+00 0.000E+00.00000.000  953.00095.000.000000    1 0 0 0 1A1    0 0 0 1 1F2   42F2  5        41F1  5
422  300.714600 0.000E+00 0.000E+00.00000.000  953.00106.000.000000    1 0 0 0 1A1    0 0 0 1 1F2   42F1  4        41F2  4
422  300.738700 0.000E+00 0.000E+00.00000.000  952.97536.000.000000    1 0 0 0 1A1    0 0 0 1 1F2   42E   3        41E   3
422  300.738700 0.000E+00 0.000E+00.00000.000  952.97536.000.000000    1 0 0 0 1A1    0 0 0 1 1F2   42F2  4        41F1  4
422  300.738700 0.000E+00 0.000E+00.00000.000  952.97538.000.000000    1 0 0 0 1A1    0 0 0 1 1F2   42A2  2        41A1  2
422  300.764700 0.000E+00 0.000E+00.00000.000  952.94624.000.000000    1 0 0 0 1A1    0 0 0 1 1F2   42F2  3        41F1  3
422  300.764700 0.000E+00 0.000E+00.00000.000  952.94624.000.000000    1 0 0 0 1A1    0 0 0 1 1F2   42F1  3        41F2  3
422  300.795100 0.000E+00 0.000E+00.00000.000  952.91370.000.000000    1 0 0 0 1A1    0 0 0 1 1F2   42A1  1        41A2  1
422  300.795100 0.000E+00 0.000E+00.00000.000  952.91370.000.000000    1 0 0 0 1A1    0 0 0 1 1F2   42E   2        41E   2
422  300.795100 0.000E+00 0.000E+00.00000.000  952.91370.000.000000    1 0 0 0 1A1    0 0 0 1 1F2   42F1  2        41F2  2
422  300.828400 0.000E+00 0.000E+00.00000.000  952.87779.000.000000    1 0 0 0 1A1    0 0 0 1 1F2   42F2  2        41F1  2
422  300.828400 0.000E+00 0.000E+00.00000.000  952.87779.000.000000    1 0 0 0 1A1    0 0 0 1 1F2   42F1  1        41F2  1
422  300.866600 0.000E+00 0.000E+00.00000.000  952.83858.000.000000    1 0 0 0 1A1    0 0 0 1 1F2   42A2  1        41A1  1
422  300.866600 0.000E+00 0.000E+00.00000.000  952.83858.000.000000    1 0 0 0 1A1    0 0 0 1 1F2   42E   1        41E   1
422  300.866600 0.000E+00 0.000E+00.00000.000  952.83858.000.000000    1 0 0 0 1A1    0 0 0 1 1F2   42F2  1        41F1  1
422  301.057400 0.000E+00 0.000E+00.00000.000  969.08062.000.000000    1 0 0 0 1A1    0 0 0 1 1F2   43F2 11        42F1 11
422  301.057400 0.000E+00 0.000E+00.00000.000  969.08063.000.000000    1 0 0 0 1A1    0 0 0 1 1F2   43E   7        42E   7
422  301.057400 0.000E+00 0.000E+00.00000.000  969.08063.000.000000    1 0 0 0 1A1    0 0 0 1 1F2   43F1 11        42F2 11
422  301.084600 0.000E+00 0.000E+00.00000.000  969.04675.000.000000    1 0 0 0 1A1    0 0 0 1 1F2   43A1  3        42A2  3
422  301.084600 0.000E+00 0.000E+00.00000.000  969.04683.000.000000    1 0 0 0 1A1    0 0 0 1 1F2   43F1 10        42F2 10
422  301.084600 0.000E+00 0.000E+00.00000.000  969.04692.000.000000    1 0 0 0 1A1    0 0 0 1 1F2   43F2 10        42F1 10
422  301.084600 0.000E+00 0.000E+00.00000.000  969.04700.000.000000    1 0 0 0 1A1    0 0 0 1 1F2   43A2  4        42A1  4
422  301.106500 0.000E+00 0.000E+00.00000.000  969.01938.000.000000    1 0 0 0 1A1    0 0 0 1 1F2   43E   6        42E   6
422  301.120500 0.000E+00 0.000E+00.00000.000  969.00089.000.000000    1 0 0 0 1A1    0 0 0 1 1F2   43F1  8        42F2  8
422  301.126700 0.000E+00 0.000E+00.00000.000  968.99577.000.000000    1 0 0 0 1A1    0 0 0 1 1F2   43F2  8        42F1  8
422  301.132200 0.000E+00 0.000E+00.00000.000  968.98844.000.000000    1 0 0 0 1A1    0 0 0 1 1F2   43A2  3        42A1  3
422  301.136500 0.000E+00 0.000E+00.00000.000  968.98008.000.000000    1 0 0 0 1A1    0 0 0 1 1F2   43F1  6        42F2  7
422  301.136500 0.000E+00 0.000E+00.00000.000  968.98293.000.000000    1 0 0 0 1A1    0 0 0 1 1F2   43F2  7        42F1  7
422  301.152100 0.000E+00 0.000E+00.00000.000  968.96617.000.000000    1 0 0 0 1A1    0 0 0 1 1F2   43F1  6        42F2  6
422  301.152100 0.000E+00 0.000E+00.00000.000  968.96802.000.000000    1 0 0 0 1A1    0 0 0 1 1F2   43A1  2        42A2  2
422  301.169400 0.000E+00 0.000E+00.00000.000  968.94667.000.000000    1 0 0 0 1A1    0 0 0 1 1F2   43F1  5        42F2  5
422  301.169400 0.000E+00 0.000E+00.00000.000  968.94712.000.000000    1 0 0 0 1A1    0 0 0 1 1F2   43F2  6        42F1  6
422  301.191400 0.000E+00 0.000E+00.00000.000  968.92374.000.000000    1 0 0 0 1A1    0 0 0 1 1F2   43A2  2        42A1  2
422  301.191400 0.000E+00 0.000E+00.00000.000  968.92382.000.000000    1 0 0 0 1A1    0 0 0 1 1F2   43F2  5        42F1  5
422  301.191400 0.000E+00 0.000E+00.00000.000  968.92386.000.000000    1 0 0 0 1A1    0 0 0 1 1F2   43E   3        42E   3
422  301.214900 0.000E+00 0.000E+00.00000.000  968.89720.000.000000    1 0 0 0 1A1    0 0 0 1 1F2   43F1  4        42F2  4
422  301.214900 0.000E+00 0.000E+00.00000.000  968.89721.000.000000    1 0 0 0 1A1    0 0 0 1 1F2   43F2  4        42F1  4
422  301.243300 0.000E+00 0.000E+00.00000.000  968.86717.000.000000    1 0 0 0 1A1    0 0 0 1 1F2   43A1  1        42A2  1
422  301.243300 0.000E+00 0.000E+00.00000.000  968.86717.000.000000    1 0 0 0 1A1    0 0 0 1 1F2   43E   2        42E   2
422  301.243300 0.000E+00 0.000E+00.00000.000  968.86717.000.000000    1 0 0 0 1A1    0 0 0 1 1F2   43F1  3        42F2  3
422  301.274300 0.000E+00 0.000E+00.00000.000  968.83376.000.000000    1 0 0 0 1A1    0 0 0 1 1F2   43F2  3        42F1  3
422  301.274300 0.000E+00 0.000E+00.00000.000  968.83376.000.000000    1 0 0 0 1A1    0 0 0 1 1F2   43F1  2        42F2  2
422  301.308200 0.000E+00 0.000E+00.00000.000  968.79706.000.000000    1 0 0 0 1A1    0 0 0 1 1F2   43A2  1        42A1  1
422  301.308200 0.000E+00 0.000E+00.00000.000  968.79706.000.000000    1 0 0 0 1A1    0 0 0 1 1F2   43E   1        42E   1
422  301.308200 0.000E+00 0.000E+00.00000.000  968.79706.000.000000    1 0 0 0 1A1    0 0 0 1 1F2   43F2  2        42F1  2
422  301.346600 0.000E+00 0.000E+00.00000.000  968.75714.000.000000    1 0 0 0 1A1    0 0 0 1 1F2   43F2  1        42F1  1
422  301.346600 0.000E+00 0.000E+00.00000.000  968.75714.000.000000    1 0 0 0 1A1    0 0 0 1 1F2   43F1  1        42F2  1
422  301.522300 0.000E+00 0.000E+00.00000.000  985.39679.000.000000    1 0 0 0 1A1    0 0 0 1 1F2   44F1 11        43F2 11
422  301.522300 0.000E+00 0.000E+00.00000.000  985.39680.000.000000    1 0 0 0 1A1    0 0 0 1 1F2   44E   8        43E   8
422  301.522300 0.000E+00 0.000E+00.00000.000  985.39680.000.000000    1 0 0 0 1A1    0 0 0 1 1F2   44F2 11        43F1 11
422  301.550600 0.000E+00 0.000E+00.00000.000  985.36176.000.000000    1 0 0 0 1A1    0 0 0 1 1F2   44F1 10        43F2 10
422  301.550600 0.000E+00 0.000E+00.00000.000  985.36183.000.000000    1 0 0 0 1A1    0 0 0 1 1F2   44E   7        43E   7
422  301.550600 0.000E+00 0.000E+00.00000.000  985.36190.000.000000    1 0 0 0 1A1    0 0 0 1 1F2   44F2 10        43F1 10
422  301.573900 0.000E+00 0.000E+00.00000.000  985.33284.000.000000    1 0 0 0 1A1    0 0 0 1 1F2   44F2  9        43F1  9
422  301.573900 0.000E+00 0.000E+00.00000.000  985.33344.000.000000    1 0 0 0 1A1    0 0 0 1 1F2   44F1  9        43F2  9
422  301.589100 0.000E+00 0.000E+00.00000.000  985.31320.000.000000    1 0 0 0 1A1    0 0 0 1 1F2   44F2  8        43F1  8
422  301.593800 0.000E+00 0.000E+00.00000.000  985.30810.000.000000    1 0 0 0 1A1    0 0 0 1 1F2   44F1  8        43F2  8
422  301.600400 0.000E+00 0.000E+00.00000.000  985.29875.000.000000    1 0 0 0 1A1    0 0 0 1 1F2   44F2  7        43F1  7
422  301.612100 0.000E+00 0.000E+00.00000.000  985.28617.000.000000    1 0 0 0 1A1    0 0 0 1 1F2   44A1  3        43A2  3
422  301.624700 0.000E+00 0.000E+00.00000.000  985.27220.000.000000    1 0 0 0 1A1    0 0 0 1 1F2   44F2  6        43F1  6
422  301.624700 0.000E+00 0.000E+00.00000.000  985.27346.000.000000    1 0 0 0 1A1    0 0 0 1 1F2   44F1  6        43F2  6
422  301.643400 0.000E+00 0.000E+00.00000.000  985.25229.000.000000    1 0 0 0 1A1    0 0 0 1 1F2   44E   4        43E   4
422  301.643400 0.000E+00 0.000E+00.00000.000  985.25246.000.000000    1 0 0 0 1A1    0 0 0 1 1F2   44F2  5        43F1  5
422  301.643400 0.000E+00 0.000E+00.00000.000  985.25281.000.000000    1 0 0 0 1A1    0 0 0 1 1F2   44A2  2        43A1  2
422  301.665500 0.000E+00 0.000E+00.00000.000  985.22838.000.000000    1 0 0 0 1A1    0 0 0 1 1F2   44F2  4        43F1  4
422  301.665500 0.000E+00 0.000E+00.00000.000  985.22844.000.000000    1 0 0 0 1A1    0 0 0 1 1F2   44F1  5        43F2  5
422  301.691200 0.000E+00 0.000E+00.00000.000  985.20086.000.000000    1 0 0 0 1A1    0 0 0 1 1F2   44A1  2        43A2  2
422  301.691200 0.000E+00 0.000E+00.00000.000  985.20087.000.000000    1 0 0 0 1A1    0 0 0 1 1F2   44E   3        43E   3
422  301.691200 0.000E+00 0.000E+00.00000.000  985.20087.000.000000    1 0 0 0 1A1    0 0 0 1 1F2   44F1  4        43F2  4
422  301.720200 0.000E+00 0.000E+00.00000.000  985.16995.000.000000    1 0 0 0 1A1    0 0 0 1 1F2   44F2  3        43F1  3
422  301.720200 0.000E+00 0.000E+00.00000.000  985.16995.000.000000    1 0 0 0 1A1    0 0 0 1 1F2   44F1  3        43F2  3
422  301.752300 0.000E+00 0.000E+00.00000.000  985.13574.000.000000    1 0 0 0 1A1    0 0 0 1 1F2   44A2  1        43A1  1
422  301.752300 0.000E+00 0.000E+00.00000.000  985.13574.000.000000    1 0 0 0 1A1    0 0 0 1 1F2   44E   2        43E   2
422  301.752300 0.000E+00 0.000E+00.00000.000  985.13574.000.000000    1 0 0 0 1A1    0 0 0 1 1F2   44F2  2        43F1  2
422  301.788000 0.000E+00 0.000E+00.00000.000  985.09830.000.000000    1 0 0 0 1A1    0 0 0 1 1F2   44F2  1        43F1  1
422  301.788000 0.000E+00 0.000E+00.00000.000  985.09830.000.000000    1 0 0 0 1A1    0 0 0 1 1F2   44F1  2        43F2  2
422  301.827000 0.000E+00 0.000E+00.00000.000  985.05774.000.000000    1 0 0 0 1A1    0 0 0 1 1F2   44A1  1        43A2  1
422  301.827000 0.000E+00 0.000E+00.00000.000  985.05774.000.000000    1 0 0 0 1A1    0 0 0 1 1F2   44E   1        43E   1
422  301.827000 0.000E+00 0.000E+00.00000.000  985.05774.000.000000    1 0 0 0 1A1    0 0 0 1 1F2   44F1  1        43F2  1
422  301.985900 0.000E+00 0.000E+00.00000.000 1002.09508.000.000000    1 0 0 0 1A1    0 0 0 1 1F2   45A1  4        44A2  4
422  301.985900 0.000E+00 0.000E+00.00000.000 1002.09508.000.000000    1 0 0 0 1A1    0 0 0 1 1F2   45F2 11        44F1 11
422  301.985900 0.000E+00 0.000E+00.00000.000 1002.09508.000.000000    1 0 0 0 1A1    0 0 0 1 1F2   45F1 12        44F2 12
422  301.985900 0.000E+00 0.000E+00.00000.000 1002.09509.000.000000    1 0 0 0 1A1    0 0 0 1 1F2   45A2  4        44A1  4
422  302.014600 0.000E+00 0.000E+00.00000.000 1002.05884.000.000000    1 0 0 0 1A1    0 0 0 1 1F2   45F2 10        44F1 10
422  302.014600 0.000E+00 0.000E+00.00000.000 1002.05890.000.000000    1 0 0 0 1A1    0 0 0 1 1F2   45E   7        44E   7
422  302.014600 0.000E+00 0.000E+00.00000.000 1002.05895.000.000000    1 0 0 0 1A1    0 0 0 1 1F2   45F1 11        44F2 11
422  302.038300 0.000E+00 0.000E+00.00000.000 1002.02953.000.000000    1 0 0 0 1A1    0 0 0 1 1F2   45F1 10        44F2 10
422  302.054600 0.000E+00 0.000E+00.00000.000 1002.00874.000.000000    1 0 0 0 1A1    0 0 0 1 1F2   45A2  3        44A1  3
422  302.062400 0.000E+00 0.000E+00.00000.000 1002.00156.000.000000    1 0 0 0 1A1    0 0 0 1 1F2   45A1  3        44A2  3
422  302.069500 0.000E+00 0.000E+00.00000.000 1001.99166.000.000000    1 0 0 0 1A1    0 0 0 1 1F2   45F1  8        44F2  8
422  302.081400 0.000E+00 0.000E+00.00000.000 1001.97690.000.000000    1 0 0 0 1A1    0 0 0 1 1F2   45F1  7        44F2  7
422  302.096900 0.000E+00 0.000E+00.00000.000 1001.96112.000.000000    1 0 0 0 1A1    0 0 0 1 1F2   45F2  6        44F1  6
422  302.096900 0.000E+00 0.000E+00.00000.000 1001.96169.000.000000    1 0 0 0 1A1    0 0 0 1 1F2   45E   4        44E   4
422  302.116900 0.000E+00 0.000E+00.00000.000 1001.93963.000.000000    1 0 0 0 1A1    0 0 0 1 1F2   45F1  6        44F2  6
422  302.116900 0.000E+00 0.000E+00.00000.000 1001.93989.000.000000    1 0 0 0 1A1    0 0 0 1 1F2   45F2  5        44F1  5
422  302.140300 0.000E+00 0.000E+00.00000.000 1001.91474.000.000000    1 0 0 0 1A1    0 0 0 1 1F2   45E   3        44E   3
422  302.140300 0.000E+00 0.000E+00.00000.000 1001.91476.000.000000    1 0 0 0 1A1    0 0 0 1 1F2   45F1  5        44F2  5
422  302.140300 0.000E+00 0.000E+00.00000.000 1001.91481.000.000000    1 0 0 0 1A1    0 0 0 1 1F2   45A1  2        44A2  2
422  302.166300 0.000E+00 0.000E+00.00000.000 1001.88633.000.000000    1 0 0 0 1A1    0 0 0 1 1F2   45F1  4        44F2  4
422  302.166300 0.000E+00 0.000E+00.00000.000 1001.88634.000.000000    1 0 0 0 1A1    0 0 0 1 1F2   45F2  4        44F1  4
422  302.196100 0.000E+00 0.000E+00.00000.000 1001.85460.000.000000    1 0 0 0 1A1    0 0 0 1 1F2   45A2  1        44A1  1
422  302.196100 0.000E+00 0.000E+00.00000.000 1001.85460.000.000000    1 0 0 0 1A1    0 0 0 1 1F2   45E   2        44E   2
422  302.196100 0.000E+00 0.000E+00.00000.000 1001.85460.000.000000    1 0 0 0 1A1    0 0 0 1 1F2   45F2  3        44F1  3
422  302.229500 0.000E+00 0.000E+00.00000.000 1001.81963.000.000000    1 0 0 0 1A1    0 0 0 1 1F2   45F2  2        44F1  2
422  302.229500 0.000E+00 0.000E+00.00000.000 1001.81963.000.000000    1 0 0 0 1A1    0 0 0 1 1F2   45F1  3        44F2  3
422  302.265700 0.000E+00 0.000E+00.00000.000 1001.78154.000.000000    1 0 0 0 1A1    0 0 0 1 1F2   45A1  1        44A2  1
422  302.265700 0.000E+00 0.000E+00.00000.000 1001.78154.000.000000    1 0 0 0 1A1    0 0 0 1 1F2   45E   1        44E   1
422  302.265700 0.000E+00 0.000E+00.00000.000 1001.78154.000.000000    1 0 0 0 1A1    0 0 0 1 1F2   45F1  2        44F2  2
422  302.306600 0.000E+00 0.000E+00.00000.000 1001.74042.000.000000    1 0 0 0 1A1    0 0 0 1 1F2   45F2  1        44F1  1
422  302.306600 0.000E+00 0.000E+00.00000.000 1001.74042.000.000000    1 0 0 0 1A1    0 0 0 1 1F2   45F1  1        44F2  1
422  302.448200 0.000E+00 0.000E+00.00000.000 1019.17544.000.000000    1 0 0 0 1A1    0 0 0 1 1F2   46F1 11        45F2 11
422  302.448200 0.000E+00 0.000E+00.00000.000 1019.17545.000.000000    1 0 0 0 1A1    0 0 0 1 1F2   46E   8        45E   8
422  302.448200 0.000E+00 0.000E+00.00000.000 1019.17545.000.000000    1 0 0 0 1A1    0 0 0 1 1F2   46F2 12        45F1 12
422  302.477800 0.000E+00 0.000E+00.00000.000 1019.13796.000.000000    1 0 0 0 1A1    0 0 0 1 1F2   46A2  4        45A1  4
422  302.477800 0.000E+00 0.000E+00.00000.000 1019.13800.000.000000    1 0 0 0 1A1    0 0 0 1 1F2   46F2 11        45F1 11
422  302.477800 0.000E+00 0.000E+00.00000.000 1019.13805.000.000000    1 0 0 0 1A1    0 0 0 1 1F2   46F1 10        45F2 10
422  302.477800 0.000E+00 0.000E+00.00000.000 1019.13809.000.000000    1 0 0 0 1A1    0 0 0 1 1F2   46A1  4        45A2  4
422  302.502700 0.000E+00 0.000E+00.00000.000 1019.10699.000.000000    1 0 0 0 1A1    0 0 0 1 1F2   46E   7        45E   7
422  302.519900 0.000E+00 0.000E+00.00000.000 1019.08459.000.000000    1 0 0 0 1A1    0 0 0 1 1F2   46F2  9        45F1  9
422  302.531200 0.000E+00 0.000E+00.00000.000 1019.07001.000.000000    1 0 0 0 1A1    0 0 0 1 1F2   46A1  3        45A2  3
422  302.538600 0.000E+00 0.000E+00.00000.000 1019.06255.000.000000    1 0 0 0 1A1    0 0 0 1 1F2   46F2  8        45F1  8
422  302.548900 0.000E+00 0.000E+00.00000.000 1019.05279.000.000000    1 0 0 0 1A1    0 0 0 1 1F2   46A2  3        45A1  3
422  302.568400 0.000E+00 0.000E+00.00000.000 1019.03067.000.000000    1 0 0 0 1A1    0 0 0 1 1F2   46F2  6        45F1  6
422  302.568400 0.000E+00 0.000E+00.00000.000 1019.03159.000.000000    1 0 0 0 1A1    0 0 0 1 1F2   46F1  6        45F2  6
422  302.588800 0.000E+00 0.000E+00.00000.000 1019.00858.000.000000    1 0 0 0 1A1    0 0 0 1 1F2   46A1  2        45A2  2
422  302.588800 0.000E+00 0.000E+00.00000.000 1019.00878.000.000000    1 0 0 0 1A1    0 0 0 1 1F2   46F1  5        45F2  5
422  302.588800 0.000E+00 0.000E+00.00000.000 1019.00888.000.000000    1 0 0 0 1A1    0 0 0 1 1F2   46E   4        45E   4
422  302.613000 0.000E+00 0.000E+00.00000.000 1018.98286.000.000000    1 0 0 0 1A1    0 0 0 1 1F2   46F2  5        45F1  5
422  302.613000 0.000E+00 0.000E+00.00000.000 1018.98290.000.000000    1 0 0 0 1A1    0 0 0 1 1F2   46F1  4        45F2  4
422  302.640200 0.000E+00 0.000E+00.00000.000 1018.95361.000.000000    1 0 0 0 1A1    0 0 0 1 1F2   46E   3        45E   3
422  302.640200 0.000E+00 0.000E+00.00000.000 1018.95362.000.000000    1 0 0 0 1A1    0 0 0 1 1F2   46A2  2        45A1  2
422  302.640200 0.000E+00 0.000E+00.00000.000 1018.95362.000.000000    1 0 0 0 1A1    0 0 0 1 1F2   46F2  4        45F1  4
422  302.671300 0.000E+00 0.000E+00.00000.000 1018.92111.000.000000    1 0 0 0 1A1    0 0 0 1 1F2   46F2  3        45F1  3
422  302.671300 0.000E+00 0.000E+00.00000.000 1018.92111.000.000000    1 0 0 0 1A1    0 0 0 1 1F2   46F1  3        45F2  3
422  302.705900 0.000E+00 0.000E+00.00000.000 1018.88547.000.000000    1 0 0 0 1A1    0 0 0 1 1F2   46E   2        45E   2
422  302.705900 0.000E+00 0.000E+00.00000.000 1018.88547.000.000000    1 0 0 0 1A1    0 0 0 1 1F2   46F1  2        45F2  2
422  302.743900 0.000E+00 0.000E+00.00000.000 1018.84679.000.000000    1 0 0 0 1A1    0 0 0 1 1F2   46F2  2        45F1  2
422  302.743900 0.000E+00 0.000E+00.00000.000 1018.84679.000.000000    1 0 0 0 1A1    0 0 0 1 1F2   46F1  1        45F2  1
422  302.784900 0.000E+00 0.000E+00.00000.000 1018.80520.000.000000    1 0 0 0 1A1    0 0 0 1 1F2   46A2  1        45A1  1
422  302.784900 0.000E+00 0.000E+00.00000.000 1018.80520.000.000000    1 0 0 0 1A1    0 0 0 1 1F2   46E   1        45E   1
422  302.784900 0.000E+00 0.000E+00.00000.000 1018.80520.000.000000    1 0 0 0 1A1    0 0 0 1 1F2   46F2  1        45F1  1
422  302.909300 0.000E+00 0.000E+00.00000.000 1036.63785.000.000000    1 0 0 0 1A1    0 0 0 1 1F2   47E   8        46E   8
422  302.909300 0.000E+00 0.000E+00.00000.000 1036.63785.000.000000    1 0 0 0 1A1    0 0 0 1 1F2   47F2 12        46F1 12
422  302.909300 0.000E+00 0.000E+00.00000.000 1036.63785.000.000000    1 0 0 0 1A1    0 0 0 1 1F2   47F1 12        46F2 12
422  302.940200 0.000E+00 0.000E+00.00000.000 1036.59915.000.000000    1 0 0 0 1A1    0 0 0 1 1F2   47F2 11        46F1 11
422  302.940200 0.000E+00 0.000E+00.00000.000 1036.59919.000.000000    1 0 0 0 1A1    0 0 0 1 1F2   47E   7        46E   7
422  302.940200 0.000E+00 0.000E+00.00000.000 1036.59922.000.000000    1 0 0 0 1A1    0 0 0 1 1F2   47F1 11        46F2 11
422  302.966000 0.000E+00 0.000E+00.00000.000 1036.56638.000.000000    1 0 0 0 1A1    0 0 0 1 1F2   47A1  3        46A2  3
422  302.966000 0.000E+00 0.000E+00.00000.000 1036.56677.000.000000    1 0 0 0 1A1    0 0 0 1 1F2   47F1 10        46F2 10
422  302.966000 0.000E+00 0.000E+00.00000.000 1036.56714.000.000000    1 0 0 0 1A1    0 0 0 1 1F2   47F2 10        46F1 10
422  302.966000 0.000E+00 0.000E+00.00000.000 1036.56749.000.000000    1 0 0 0 1A1    0 0 0 1 1F2   47A2  4        46A1  4
422  303.018300 0.000E+00 0.000E+00.00000.000 1036.50326.000.000000    1 0 0 0 1A1    0 0 0 1 1F2   47F2  7        46F1  7
422  303.038100 0.000E+00 0.000E+00.00000.000 1036.48351.000.000000    1 0 0 0 1A1    0 0 0 1 1F2   47A1  2        46A2  2
422  303.060000 0.000E+00 0.000E+00.00000.000 1036.45942.000.000000    1 0 0 0 1A1    0 0 0 1 1F2   47F1  6        46F2  5
422  303.060000 0.000E+00 0.000E+00.00000.000 1036.45958.000.000000    1 0 0 0 1A1    0 0 0 1 1F2   47F2  6        46F1  6
422  303.084900 0.000E+00 0.000E+00.00000.000 1036.43275.000.000000    1 0 0 0 1A1    0 0 0 1 1F2   47F2  5        46F1  5
422  303.084900 0.000E+00 0.000E+00.00000.000 1036.43276.000.000000    1 0 0 0 1A1    0 0 0 1 1F2   47E   3        46E   3
422  303.145400 0.000E+00 0.000E+00.00000.000 1036.36950.000.000000    1 0 0 0 1A1    0 0 0 1 1F2   47A1  1        46A2  1
422  303.145400 0.000E+00 0.000E+00.00000.000 1036.36950.000.000000    1 0 0 0 1A1    0 0 0 1 1F2   47E   2        46E   2
422  303.145400 0.000E+00 0.000E+00.00000.000 1036.36950.000.000000    1 0 0 0 1A1    0 0 0 1 1F2   47F1  3        46F2  3
422  303.181700 0.000E+00 0.000E+00.00000.000 1036.33325.000.000000    1 0 0 0 1A1    0 0 0 1 1F2   47F2  3        46F1  3
422  303.181700 0.000E+00 0.000E+00.00000.000 1036.33325.000.000000    1 0 0 0 1A1    0 0 0 1 1F2   47F1  2        46F2  2
422  303.220100 0.000E+00 0.000E+00.00000.000 1036.29407.000.000000    1 0 0 0 1A1    0 0 0 1 1F2   47A2  1        46A1  1
422  303.220100 0.000E+00 0.000E+00.00000.000 1036.29407.000.000000    1 0 0 0 1A1    0 0 0 1 1F2   47E   1        46E   1
422  303.220100 0.000E+00 0.000E+00.00000.000 1036.29407.000.000000    1 0 0 0 1A1    0 0 0 1 1F2   47F2  2        46F1  2
422  303.262500 0.000E+00 0.000E+00.00000.000 1036.25211.000.000000    1 0 0 0 1A1    0 0 0 1 1F2   47F2  1        46F1  1
422  303.262500 0.000E+00 0.000E+00.00000.000 1036.25211.000.000000    1 0 0 0 1A1    0 0 0 1 1F2   47F1  1        46F2  1
422  303.368700 0.000E+00 0.000E+00.00000.000 1054.48224.000.000000    1 0 0 0 1A1    0 0 0 1 1F2   48A2  4        47A1  4
422  303.368700 0.000E+00 0.000E+00.00000.000 1054.48224.000.000000    1 0 0 0 1A1    0 0 0 1 1F2   48A1  5        47A2  5
422  303.368700 0.000E+00 0.000E+00.00000.000 1054.48224.000.000000    1 0 0 0 1A1    0 0 0 1 1F2   48F2 12        47F1 12
422  303.368700 0.000E+00 0.000E+00.00000.000 1054.48224.000.000000    1 0 0 0 1A1    0 0 0 1 1F2   48F1 12        47F2 12
422  303.400200 0.000E+00 0.000E+00.00000.000 1054.44230.000.000000    1 0 0 0 1A1    0 0 0 1 1F2   48F1 11        47F2 11
422  303.400200 0.000E+00 0.000E+00.00000.000 1054.44233.000.000000    1 0 0 0 1A1    0 0 0 1 1F2   48E   8        47E   8
422  303.400200 0.000E+00 0.000E+00.00000.000 1054.44236.000.000000    1 0 0 0 1A1    0 0 0 1 1F2   48F2 11        47F1 11
422  303.426700 0.000E+00 0.000E+00.00000.000 1054.40860.000.000000    1 0 0 0 1A1    0 0 0 1 1F2   48F1 10        47F2 10
422  303.426700 0.000E+00 0.000E+00.00000.000 1054.40891.000.000000    1 0 0 0 1A1    0 0 0 1 1F2   48E   7        47E   7
422  303.426700 0.000E+00 0.000E+00.00000.000 1054.40922.000.000000    1 0 0 0 1A1    0 0 0 1 1F2   48F2 10        47F1 10
422  303.446300 0.000E+00 0.000E+00.00000.000 1054.38306.000.000000    1 0 0 0 1A1    0 0 0 1 1F2   48F1  9        47F2  9
422  303.451600 0.000E+00 0.000E+00.00000.000 1054.37936.000.000000    1 0 0 0 1A1    0 0 0 1 1F2   48A2  3        47A1  3
422  303.530400 0.000E+00 0.000E+00.00000.000 1054.29191.000.000000    1 0 0 0 1A1    0 0 0 1 1F2   48F2  6        47F1  5
422  303.530400 0.000E+00 0.000E+00.00000.000 1054.29203.000.000000    1 0 0 0 1A1    0 0 0 1 1F2   48A2  2        47A1  2
422  303.556900 0.000E+00 0.000E+00.00000.000 1054.26437.000.000000    1 0 0 0 1A1    0 0 0 1 1F2   48F1  5        47F2  5
422  303.586400 0.000E+00 0.000E+00.00000.000 1054.23360.000.000000    1 0 0 0 1A1    0 0 0 1 1F2   48A1  2        47A2  2
422  303.586400 0.000E+00 0.000E+00.00000.000 1054.23360.000.000000    1 0 0 0 1A1    0 0 0 1 1F2   48E   3        47E   3
422  303.586400 0.000E+00 0.000E+00.00000.000 1054.23360.000.000000    1 0 0 0 1A1    0 0 0 1 1F2   48F1  4        47F2  4
422  303.619400 0.000E+00 0.000E+00.00000.000 1054.19977.000.000000    1 0 0 0 1A1    0 0 0 1 1F2   48F2  3        47F1  3
422  303.619400 0.000E+00 0.000E+00.00000.000 1054.19977.000.000000    1 0 0 0 1A1    0 0 0 1 1F2   48F1  3        47F2  3
422  303.655800 0.000E+00 0.000E+00.00000.000 1054.16299.000.000000    1 0 0 0 1A1    0 0 0 1 1F2   48A2  1        47A1  1
422  303.655800 0.000E+00 0.000E+00.00000.000 1054.16299.000.000000    1 0 0 0 1A1    0 0 0 1 1F2   48E   2        47E   2
422  303.655800 0.000E+00 0.000E+00.00000.000 1054.16299.000.000000    1 0 0 0 1A1    0 0 0 1 1F2   48F2  3        47F1  2
422  303.695000 0.000E+00 0.000E+00.00000.000 1054.12341.000.000000    1 0 0 0 1A1    0 0 0 1 1F2   48F2  3        47F1  1
422  303.695000 0.000E+00 0.000E+00.00000.000 1054.12341.000.000000    1 0 0 0 1A1    0 0 0 1 1F2   48F1  2        47F2  2
422  303.695000 0.000E+00 0.000E+00.00000.000 1054.12341.000.000000    1 0 0 0 1A1    0 0 0 1 1F2   48F1  3        47F2  2
422  303.696300 0.000E+00 0.000E+00.00000.000 1054.12341.000.000000    1 0 0 0 1A1    0 0 0 1 1F2   48F2  4        47F1  1
422  303.696300 0.000E+00 0.000E+00.00000.000 1054.12341.000.000000    1 0 0 0 1A1    0 0 0 1 1F2   48F2  5        47F1  1
422  303.696300 0.000E+00 0.000E+00.00000.000 1054.12341.000.000000    1 0 0 0 1A1    0 0 0 1 1F2   48F1  4        47F2  2
422  303.696300 0.000E+00 0.000E+00.00000.000 1054.12341.000.000000    1 0 0 0 1A1    0 0 0 1 1F2   48F1  5        47F2  2
422  303.739200 0.000E+00 0.000E+00.00000.000 1054.08119.000.000000    1 0 0 0 1A1    0 0 0 1 1F2   48A1  2        47A2  1
422  303.739200 0.000E+00 0.000E+00.00000.000 1054.08119.000.000000    1 0 0 0 1A1    0 0 0 1 1F2   48E   3        47E   1
422  303.739200 0.000E+00 0.000E+00.00000.000 1054.08119.000.000000    1 0 0 0 1A1    0 0 0 1 1F2   48E   4        47E   1
422  303.739200 0.000E+00 0.000E+00.00000.000 1054.08119.000.000000    1 0 0 0 1A1    0 0 0 1 1F2   48F1  4        47F2  1
422  303.739200 0.000E+00 0.000E+00.00000.000 1054.08119.000.000000    1 0 0 0 1A1    0 0 0 1 1F2   48F1  5        47F2  1
422  303.826600 0.000E+00 0.000E+00.00000.000 1072.70858.000.000000    1 0 0 0 1A1    0 0 0 1 1F2   49E   8        48E   8
422  303.826600 0.000E+00 0.000E+00.00000.000 1072.70858.000.000000    1 0 0 0 1A1    0 0 0 1 1F2   49F2 12        48F1 12
422  303.826600 0.000E+00 0.000E+00.00000.000 1072.70858.000.000000    1 0 0 0 1A1    0 0 0 1 1F2   49F1 13        48F2 13
422  303.859500 0.000E+00 0.000E+00.00000.000 1072.66738.000.000000    1 0 0 0 1A1    0 0 0 1 1F2   49A1  4        48A2  4
422  303.859500 0.000E+00 0.000E+00.00000.000 1072.66740.000.000000    1 0 0 0 1A1    0 0 0 1 1F2   49F1 12        48F2 12
422  303.859500 0.000E+00 0.000E+00.00000.000 1072.66743.000.000000    1 0 0 0 1A1    0 0 0 1 1F2   49F2 11        48F1 11
422  303.859500 0.000E+00 0.000E+00.00000.000 1072.66745.000.000000    1 0 0 0 1A1    0 0 0 1 1F2   49A2  4        48A1  4
422  303.887100 0.000E+00 0.000E+00.00000.000 1072.63306.000.000000    1 0 0 0 1A1    0 0 0 1 1F2   49F1 11        48F2 11
422  303.910200 0.000E+00 0.000E+00.00000.000 1072.60347.000.000000    1 0 0 0 1A1    0 0 0 1 1F2   49F2  9        48F1  9
422  303.910200 0.000E+00 0.000E+00.00000.000 1072.60488.000.000000    1 0 0 0 1A1    0 0 0 1 1F2   49E   6        48E   6
422  304.026800 0.000E+00 0.000E+00.00000.000 1072.47771.000.000000    1 0 0 0 1A1    0 0 0 1 1F2   49E   2        48E   3
422  304.026800 0.000E+00 0.000E+00.00000.000 1072.47771.000.000000    1 0 0 0 1A1    0 0 0 1 1F2   49F1  3        48F2  5
422  304.026800 0.000E+00 0.000E+00.00000.000 1072.47773.000.000000    1 0 0 0 1A1    0 0 0 1 1F2   49A1  1        48A2  2
422  304.058300 0.000E+00 0.000E+00.00000.000 1072.44630.000.000000    1 0 0 0 1A1    0 0 0 1 1F2   49F2  2        48F1  4
422  304.058300 0.000E+00 0.000E+00.00000.000 1072.44630.000.000000    1 0 0 0 1A1    0 0 0 1 1F2   49F2  3        48F1  4
422  304.058300 0.000E+00 0.000E+00.00000.000 1072.44630.000.000000    1 0 0 0 1A1    0 0 0 1 1F2   49F2  4        48F1  4
422  304.058300 0.000E+00 0.000E+00.00000.000 1072.44630.000.000000    1 0 0 0 1A1    0 0 0 1 1F2   49F1  3        48F2  4
422  304.092300 0.000E+00 0.000E+00.00000.000 1072.41192.000.000000    1 0 0 0 1A1    0 0 0 1 1F2   49A2  2        48A1  1
422  304.092300 0.000E+00 0.000E+00.00000.000 1072.41192.000.000000    1 0 0 0 1A1    0 0 0 1 1F2   49E   3        48E   2
422  304.092300 0.000E+00 0.000E+00.00000.000 1072.41192.000.000000    1 0 0 0 1A1    0 0 0 1 1F2   49F2  4        48F1  3
422  304.129700 0.000E+00 0.000E+00.00000.000 1072.37472.000.000000    1 0 0 0 1A1    0 0 0 1 1F2   49F2  4        48F1  2
422  304.129700 0.000E+00 0.000E+00.00000.000 1072.37472.000.000000    1 0 0 0 1A1    0 0 0 1 1F2   49F1  4        48F2  3
422  304.170800 0.000E+00 0.000E+00.00000.000 1072.33484.000.000000    1 0 0 0 1A1    0 0 0 1 1F2   49A1  2        48A2  1
422  304.170800 0.000E+00 0.000E+00.00000.000 1072.33484.000.000000    1 0 0 0 1A1    0 0 0 1 1F2   49E   4        48E   1
422  304.170800 0.000E+00 0.000E+00.00000.000 1072.33484.000.000000    1 0 0 0 1A1    0 0 0 1 1F2   49F1  6        48F2  2
422  304.215000 0.000E+00 0.000E+00.00000.000 1072.29247.000.000000    1 0 0 0 1A1    0 0 0 1 1F2   49F2  6        48F1  1
422  304.215000 0.000E+00 0.000E+00.00000.000 1072.29247.000.000000    1 0 0 0 1A1    0 0 0 1 1F2   49F1  7        48F2  1
422  304.283700 0.000E+00 0.000E+00.00000.000 1091.31682.000.000000    1 0 0 0 1A1    0 0 0 1 1F2   50E   9        49E   9
422  304.283700 0.000E+00 0.000E+00.00000.000 1091.31682.000.000000    1 0 0 0 1A1    0 0 0 1 1F2   50F2 13        49F1 13
422  304.283700 0.000E+00 0.000E+00.00000.000 1091.31682.000.000000    1 0 0 0 1A1    0 0 0 1 1F2   50F1 12        49F2 12
422  304.317900 0.000E+00 0.000E+00.00000.000 1091.27437.000.000000    1 0 0 0 1A1    0 0 0 1 1F2   50F1 11        49F2 11
422  304.317900 0.000E+00 0.000E+00.00000.000 1091.27439.000.000000    1 0 0 0 1A1    0 0 0 1 1F2   50E   8        49E   8
422  304.317900 0.000E+00 0.000E+00.00000.000 1091.27441.000.000000    1 0 0 0 1A1    0 0 0 1 1F2   50F2 12        49F1 12
422  304.346100 0.000E+00 0.000E+00.00000.000 1091.23827.000.000000    1 0 0 0 1A1    0 0 0 1 1F2   50A2  4        49A1  4
422  304.346100 0.000E+00 0.000E+00.00000.000 1091.23849.000.000000    1 0 0 0 1A1    0 0 0 1 1F2   50F2 11        49F1 11
422  304.346100 0.000E+00 0.000E+00.00000.000 1091.23870.000.000000    1 0 0 0 1A1    0 0 0 1 1F2   50F1 10        49F2 10
422  304.346100 0.000E+00 0.000E+00.00000.000 1091.23890.000.000000    1 0 0 0 1A1    0 0 0 1 1F2   50A1  4        49A2  4
422  304.367300 0.000E+00 0.000E+00.00000.000 1091.21073.000.000000    1 0 0 0 1A1    0 0 0 1 1F2   50F2 10        49F1 10
422  304.368700 0.000E+00 0.000E+00.00000.000 1091.20967.000.000000    1 0 0 0 1A1    0 0 0 1 1F2   50E   7        49E   7
422  304.382400 0.000E+00 0.000E+00.00000.000 1091.19100.000.000000    1 0 0 0 1A1    0 0 0 1 1F2   50F2  9        49F1  9
422  304.497100 0.000E+00 0.000E+00.00000.000 1091.07279.000.000000    1 0 0 0 1A1    0 0 0 1 1F2   50F2  5        49F1  5
422  304.497100 0.000E+00 0.000E+00.00000.000 1091.07280.000.000000    1 0 0 0 1A1    0 0 0 1 1F2   50F1  4        49F2  4
422  304.528800 0.000E+00 0.000E+00.00000.000 1091.04082.000.000000    1 0 0 0 1A1    0 0 0 1 1F2   50E   3        49E   3
422  304.528800 0.000E+00 0.000E+00.00000.000 1091.04082.000.000000    1 0 0 0 1A1    0 0 0 1 1F2   50F2  4        49F1  4
422  304.528800 0.000E+00 0.000E+00.00000.000 1091.04082.000.000000    1 0 0 0 1A1    0 0 0 1 1F2   50F2  5        49F1  4
422  304.563600 0.000E+00 0.000E+00.00000.000 1091.00598.000.000000    1 0 0 0 1A1    0 0 0 1 1F2   50F2  4        49F1  3
422  304.563600 0.000E+00 0.000E+00.00000.000 1091.00598.000.000000    1 0 0 0 1A1    0 0 0 1 1F2   50F2  5        49F1  3
422  304.563600 0.000E+00 0.000E+00.00000.000 1091.00598.000.000000    1 0 0 0 1A1    0 0 0 1 1F2   50F1  4        49F2  3
422  304.602900 0.000E+00 0.000E+00.00000.000 1090.96845.000.000000    1 0 0 0 1A1    0 0 0 1 1F2   50E   4        49E   2
422  304.602900 0.000E+00 0.000E+00.00000.000 1090.96845.000.000000    1 0 0 0 1A1    0 0 0 1 1F2   50F1  5        49F2  2
422  304.645000 0.000E+00 0.000E+00.00000.000 1090.92839.000.000000    1 0 0 0 1A1    0 0 0 1 1F2   50F2  7        49F1  2
422  304.645000 0.000E+00 0.000E+00.00000.000 1090.92839.000.000000    1 0 0 0 1A1    0 0 0 1 1F2   50F1  7        49F2  1
422  304.690200 0.000E+00 0.000E+00.00000.000 1090.88600.000.000000    1 0 0 0 1A1    0 0 0 1 1F2   50A2  3        49A1  1
422  304.690200 0.000E+00 0.000E+00.00000.000 1090.88600.000.000000    1 0 0 0 1A1    0 0 0 1 1F2   50E   6        49E   1
422  304.690200 0.000E+00 0.000E+00.00000.000 1090.88600.000.000000    1 0 0 0 1A1    0 0 0 1 1F2   50F2  9        49F1  1
422  304.739500 0.000E+00 0.000E+00.00000.000 1110.30689.000.000000    1 0 0 0 1A1    0 0 0 1 1F2   51A2  5        50A1  5
422  304.739500 0.000E+00 0.000E+00.00000.000 1110.30689.000.000000    1 0 0 0 1A1    0 0 0 1 1F2   51A1  4        50A2  4
422  304.739500 0.000E+00 0.000E+00.00000.000 1110.30689.000.000000    1 0 0 0 1A1    0 0 0 1 1F2   51F2 13        50F1 13
422  304.739500 0.000E+00 0.000E+00.00000.000 1110.30689.000.000000    1 0 0 0 1A1    0 0 0 1 1F2   51F1 13        50F2 13
422  304.774300 0.000E+00 0.000E+00.00000.000 1110.26318.000.000000    1 0 0 0 1A1    0 0 0 1 1F2   51F2 12        50F1 12
422  304.774300 0.000E+00 0.000E+00.00000.000 1110.26319.000.000000    1 0 0 0 1A1    0 0 0 1 1F2   51E   8        50E   8
422  304.774300 0.000E+00 0.000E+00.00000.000 1110.26321.000.000000    1 0 0 0 1A1    0 0 0 1 1F2   51F1 12        50F2 12
422  304.803700 0.000E+00 0.000E+00.00000.000 1110.22603.000.000000    1 0 0 0 1A1    0 0 0 1 1F2   51F2 11        50F1 11
422  304.803700 0.000E+00 0.000E+00.00000.000 1110.22621.000.000000    1 0 0 0 1A1    0 0 0 1 1F2   51E   7        50E   7
422  304.803700 0.000E+00 0.000E+00.00000.000 1110.22638.000.000000    1 0 0 0 1A1    0 0 0 1 1F2   51F1 11        50F2 11
422  304.826300 0.000E+00 0.000E+00.00000.000 1110.19654.000.000000    1 0 0 0 1A1    0 0 0 1 1F2   51F2  9        50F1 10
422  304.965900 0.000E+00 0.000E+00.00000.000 1110.04960.000.000000    1 0 0 0 1A1    0 0 0 1 1F2   51A2  2        50A1  2
422  304.965900 0.000E+00 0.000E+00.00000.000 1110.04961.000.000000    1 0 0 0 1A1    0 0 0 1 1F2   51E   3        50E   3
422  304.965900 0.000E+00 0.000E+00.00000.000 1110.04961.000.000000    1 0 0 0 1A1    0 0 0 1 1F2   51F2  4        50F1  5
422  304.999100 0.000E+00 0.000E+00.00000.000 1110.01715.000.000000    1 0 0 0 1A1    0 0 0 1 1F2   51F2  4        50F1  4
422  304.999100 0.000E+00 0.000E+00.00000.000 1110.01715.000.000000    1 0 0 0 1A1    0 0 0 1 1F2   51F1  4        50F2  4
422  305.035300 0.000E+00 0.000E+00.00000.000 1109.98195.000.000000    1 0 0 0 1A1    0 0 0 1 1F2   51A1  2        50A2  1
422  305.035300 0.000E+00 0.000E+00.00000.000 1109.98195.000.000000    1 0 0 0 1A1    0 0 0 1 1F2   51F1  6        50F2  3
422  305.075200 0.000E+00 0.000E+00.00000.000 1109.94420.000.000000    1 0 0 0 1A1    0 0 0 1 1F2   51F2  6        50F1  3
422  305.075200 0.000E+00 0.000E+00.00000.000 1109.94420.000.000000    1 0 0 0 1A1    0 0 0 1 1F2   51F1  7        50F2  2
422  305.117700 0.000E+00 0.000E+00.00000.000 1109.90409.000.000000    1 0 0 0 1A1    0 0 0 1 1F2   51A2  3        50A1  1
422  305.117700 0.000E+00 0.000E+00.00000.000 1109.90409.000.000000    1 0 0 0 1A1    0 0 0 1 1F2   51E   6        50E   1
422  305.117700 0.000E+00 0.000E+00.00000.000 1109.90409.000.000000    1 0 0 0 1A1    0 0 0 1 1F2   51F2  8        50F1  2
422  305.165000 0.000E+00 0.000E+00.00000.000 1109.86182.000.000000    1 0 0 0 1A1    0 0 0 1 1F2   51F2 10        50F1  1
422  305.165000 0.000E+00 0.000E+00.00000.000 1109.86182.000.000000    1 0 0 0 1A1    0 0 0 1 1F2   51F1 10        50F2  1
422  305.194300 0.000E+00 0.000E+00.00000.000 1129.67874.000.000000    1 0 0 0 1A1    0 0 0 1 1F2   52E   9        51E   9
422  305.194300 0.000E+00 0.000E+00.00000.000 1129.67874.000.000000    1 0 0 0 1A1    0 0 0 1 1F2   52F1 13        51F2 13
422  305.194300 0.000E+00 0.000E+00.00000.000 1129.67875.000.000000    1 0 0 0 1A1    0 0 0 1 1F2   52F2 13        51F1 13
422  305.229600 0.000E+00 0.000E+00.00000.000 1129.63375.000.000000    1 0 0 0 1A1    0 0 0 1 1F2   52A2  4        51A1  4
422  305.229600 0.000E+00 0.000E+00.00000.000 1129.63376.000.000000    1 0 0 0 1A1    0 0 0 1 1F2   52F2 12        51F1 12
422  305.229600 0.000E+00 0.000E+00.00000.000 1129.63378.000.000000    1 0 0 0 1A1    0 0 0 1 1F2   52F1 12        51F2 12
422  305.229600 0.000E+00 0.000E+00.00000.000 1129.63379.000.000000    1 0 0 0 1A1    0 0 0 1 1F2   52A1  5        51A2  5
422  305.259600 0.000E+00 0.000E+00.00000.000 1129.59573.000.000000    1 0 0 0 1A1    0 0 0 1 1F2   52F2 11        51F1 11
422  305.283000 0.000E+00 0.000E+00.00000.000 1129.54148.000.000000    1 0 0 0 1A1    0 0 0 1 1F2   52F1  1        51F2  9
422  305.283000 0.000E+00 0.000E+00.00000.000 1129.56511.000.000000    1 0 0 0 1A1    0 0 0 1 1F2   52F2  9        51F1 10
422  305.468300 0.000E+00 0.000E+00.00000.000 1129.37530.000.000000    1 0 0 0 1A1    0 0 0 1 1F2   52E   4        51E   3
422  305.468300 0.000E+00 0.000E+00.00000.000 1129.37530.000.000000    1 0 0 0 1A1    0 0 0 1 1F2   52F1  5        51F2  4
422  305.505600 0.000E+00 0.000E+00.00000.000 1129.33985.000.000000    1 0 0 0 1A1    0 0 0 1 1F2   52F2  6        51F1  3
422  305.505600 0.000E+00 0.000E+00.00000.000 1129.33985.000.000000    1 0 0 0 1A1    0 0 0 1 1F2   52F1  6        51F2  3
422  305.546500 0.000E+00 0.000E+00.00000.000 1129.30200.000.000000    1 0 0 0 1A1    0 0 0 1 1F2   52A2  3        51A1  1
422  305.546500 0.000E+00 0.000E+00.00000.000 1129.30200.000.000000    1 0 0 0 1A1    0 0 0 1 1F2   52E   5        51E   2
422  305.546500 0.000E+00 0.000E+00.00000.000 1129.30200.000.000000    1 0 0 0 1A1    0 0 0 1 1F2   52F2  8        51F1  2
422  305.590700 0.000E+00 0.000E+00.00000.000 1129.26197.000.000000    1 0 0 0 1A1    0 0 0 1 1F2   52F2 10        51F1  1
422  305.590700 0.000E+00 0.000E+00.00000.000 1129.26197.000.000000    1 0 0 0 1A1    0 0 0 1 1F2   52F1  9        51F2  2
422  305.638100 0.000E+00 0.000E+00.00000.000 1129.21998.000.000000    1 0 0 0 1A1    0 0 0 1 1F2   52A1  4        51A2  1
422  305.638100 0.000E+00 0.000E+00.00000.000 1129.21998.000.000000    1 0 0 0 1A1    0 0 0 1 1F2   52E   8        51E   1
422  305.638100 0.000E+00 0.000E+00.00000.000 1129.21998.000.000000    1 0 0 0 1A1    0 0 0 1 1F2   52F1 11        51F2  1
422  305.647100 0.000E+00 0.000E+00.00000.000 1149.43231.000.000000    1 0 0 0 1A1    0 0 0 1 1F2   53E   9        52E   9
422  305.647100 0.000E+00 0.000E+00.00000.000 1149.43231.000.000000    1 0 0 0 1A1    0 0 0 1 1F2   53F2 13        52F1 13
422  305.647100 0.000E+00 0.000E+00.00000.000 1149.43231.000.000000    1 0 0 0 1A1    0 0 0 1 1F2   53F1 14        52F2 14
422  305.683300 0.000E+00 0.000E+00.00000.000 1149.38605.000.000000    1 0 0 0 1A1    0 0 0 1 1F2   53E   8        52E   8
422  305.714400 0.000E+00 0.000E+00.00000.000 1149.34651.000.000000    1 0 0 0 1A1    0 0 0 1 1F2   53A1  3        52A2  4
422  305.714400 0.000E+00 0.000E+00.00000.000 1149.34685.000.000000    1 0 0 0 1A1    0 0 0 1 1F2   53A2  4        52A1  4
422  305.739800 0.000E+00 0.000E+00.00000.000 1149.31488.000.000000    1 0 0 0 1A1    0 0 0 1 1F2   53F1  8        52F2 11
422  305.841200 0.000E+00 0.000E+00.00000.000 1149.20630.000.000000    1 0 0 0 1A1    0 0 0 1 1F2   53A2  2        52A1  2
422  305.841200 0.000E+00 0.000E+00.00000.000 1149.20648.000.000000    1 0 0 0 1A1    0 0 0 1 1F2   53F2  4        52F1  6
422  305.900700 0.000E+00 0.000E+00.00000.000 1149.14839.000.000000    1 0 0 0 1A1    0 0 0 1 1F2   53F1  6        52F2  5
422  305.900700 0.000E+00 0.000E+00.00000.000 1149.14840.000.000000    1 0 0 0 1A1    0 0 0 1 1F2   53A1  2        52A2  2
422  305.936500 0.000E+00 0.000E+00.00000.000 1149.11526.000.000000    1 0 0 0 1A1    0 0 0 1 1F2   53F2  5        52F1  4
422  305.936500 0.000E+00 0.000E+00.00000.000 1149.11526.000.000000    1 0 0 0 1A1    0 0 0 1 1F2   53F2  6        52F1  4
422  305.936500 0.000E+00 0.000E+00.00000.000 1149.11526.000.000000    1 0 0 0 1A1    0 0 0 1 1F2   53F1  6        52F2  4
422  305.974500 0.000E+00 0.000E+00.00000.000 1149.07968.000.000000    1 0 0 0 1A1    0 0 0 1 1F2   53A2  3        52A1  1
422  305.974500 0.000E+00 0.000E+00.00000.000 1149.07968.000.000000    1 0 0 0 1A1    0 0 0 1 1F2   53E   5        52E   2
422  305.974500 0.000E+00 0.000E+00.00000.000 1149.07968.000.000000    1 0 0 0 1A1    0 0 0 1 1F2   53F2  7        52F1  3
422  306.016300 0.000E+00 0.000E+00.00000.000 1149.04188.000.000000    1 0 0 0 1A1    0 0 0 1 1F2   53F2  9        52F1  2
422  306.016300 0.000E+00 0.000E+00.00000.000 1149.04188.000.000000    1 0 0 0 1A1    0 0 0 1 1F2   53F1  9        52F2  3
422  306.061500 0.000E+00 0.000E+00.00000.000 1149.00207.000.000000    1 0 0 0 1A1    0 0 0 1 1F2   53A1  4        52A2  1
422  306.061500 0.000E+00 0.000E+00.00000.000 1149.00207.000.000000    1 0 0 0 1A1    0 0 0 1 1F2   53E   7        52E   1
422  306.061500 0.000E+00 0.000E+00.00000.000 1149.00207.000.000000    1 0 0 0 1A1    0 0 0 1 1F2   53F1 11        52F2  2
422  306.099100 0.000E+00 0.000E+00.00000.000 1169.56751.000.000000    1 0 0 0 1A1    0 0 0 1 1F2   54A2  5        53A1  5
422  306.099100 0.000E+00 0.000E+00.00000.000 1169.56751.000.000000    1 0 0 0 1A1    0 0 0 1 1F2   54A1  5        53A2  5
422  306.099100 0.000E+00 0.000E+00.00000.000 1169.56751.000.000000    1 0 0 0 1A1    0 0 0 1 1F2   54F2 14        53F1 14
422  306.099100 0.000E+00 0.000E+00.00000.000 1169.56751.000.000000    1 0 0 0 1A1    0 0 0 1 1F2   54F1 13        53F2 13
422  306.110000 0.000E+00 0.000E+00.00000.000 1148.96052.000.000000    1 0 0 0 1A1    0 0 0 1 1F2   53F2 12        52F1  1
422  306.110000 0.000E+00 0.000E+00.00000.000 1148.96052.000.000000    1 0 0 0 1A1    0 0 0 1 1F2   53F1 13        52F2  1
422  306.136300 0.000E+00 0.000E+00.00000.000 1169.51996.000.000000    1 0 0 0 1A1    0 0 0 1 1F2   54F1 12        53F2 12
422  306.136300 0.000E+00 0.000E+00.00000.000 1169.51997.000.000000    1 0 0 0 1A1    0 0 0 1 1F2   54E   8        53E   9
422  306.136300 0.000E+00 0.000E+00.00000.000 1169.51997.000.000000    1 0 0 0 1A1    0 0 0 1 1F2   54F2 12        53F1 13
422  306.168200 0.000E+00 0.000E+00.00000.000 1169.47932.000.000000    1 0 0 0 1A1    0 0 0 1 1F2   54F1  9        53F2 11
422  306.168200 0.000E+00 0.000E+00.00000.000 1169.47941.000.000000    1 0 0 0 1A1    0 0 0 1 1F2   54E   6        53E   8
422  306.168200 0.000E+00 0.000E+00.00000.000 1169.47950.000.000000    1 0 0 0 1A1    0 0 0 1 1F2   54F2 10        53F1 12
422  306.195400 0.000E+00 0.000E+00.00000.000 1169.44663.000.000000    1 0 0 0 1A1    0 0 0 1 1F2   54A1  3        53A2  4
422  306.334600 0.000E+00 0.000E+00.00000.000 1169.30112.000.000000    1 0 0 0 1A1    0 0 0 1 1F2   54A1  2        53A2  2
422  306.334600 0.000E+00 0.000E+00.00000.000 1169.30114.000.000000    1 0 0 0 1A1    0 0 0 1 1F2   54F1  4        53F2  5
422  306.366900 0.000E+00 0.000E+00.00000.000 1169.27034.000.000000    1 0 0 0 1A1    0 0 0 1 1F2   54F2  6        53F1  5
422  306.366900 0.000E+00 0.000E+00.00000.000 1169.27035.000.000000    1 0 0 0 1A1    0 0 0 1 1F2   54F1  5        53F2  4
422  306.366900 0.000E+00 0.000E+00.00000.000 1169.27035.000.000000    1 0 0 0 1A1    0 0 0 1 1F2   54F1  6        53F2  4
422  306.442800 0.000E+00 0.000E+00.00000.000 1169.20147.000.000000    1 0 0 0 1A1    0 0 0 1 1F2   54F2  9        53F1  3
422  306.442800 0.000E+00 0.000E+00.00000.000 1169.20147.000.000000    1 0 0 0 1A1    0 0 0 1 1F2   54F1  8        53F2  3
422  306.486100 0.000E+00 0.000E+00.00000.000 1169.16385.000.000000    1 0 0 0 1A1    0 0 0 1 1F2   54A1  4        53A2  1
422  306.532700 0.000E+00 0.000E+00.00000.000 1169.12444.000.000000    1 0 0 0 1A1    0 0 0 1 1F2   54F2 11        53F1  2
422  306.532700 0.000E+00 0.000E+00.00000.000 1169.12444.000.000000    1 0 0 0 1A1    0 0 0 1 1F2   54F2 12        53F1  2
422  306.532700 0.000E+00 0.000E+00.00000.000 1169.12444.000.000000    1 0 0 0 1A1    0 0 0 1 1F2   54F1 11        53F2  1
422  306.549900 0.000E+00 0.000E+00.00000.000 1190.08427.000.000000    1 0 0 0 1A1    0 0 0 1 1F2   55E   9        54E   9
422  306.549900 0.000E+00 0.000E+00.00000.000 1190.08427.000.000000    1 0 0 0 1A1    0 0 0 1 1F2   55F2 13        54F1 14
422  306.549900 0.000E+00 0.000E+00.00000.000 1190.08427.000.000000    1 0 0 0 1A1    0 0 0 1 1F2   55F1 13        54F2 14
422  306.582400 0.000E+00 0.000E+00.00000.000 1169.08350.000.000000    1 0 0 0 1A1    0 0 0 1 1F2   54E   9        53E   1
422  306.587400 0.000E+00 0.000E+00.00000.000 1190.03542.000.000000    1 0 0 0 1A1    0 0 0 1 1F2   55A1  4        54A2  4
422  306.587400 0.000E+00 0.000E+00.00000.000 1190.03543.000.000000    1 0 0 0 1A1    0 0 0 1 1F2   55F2 11        54F1 13
422  306.587400 0.000E+00 0.000E+00.00000.000 1190.03543.000.000000    1 0 0 0 1A1    0 0 0 1 1F2   55F1 12        54F2 13
422  306.587400 0.000E+00 0.000E+00.00000.000 1190.03544.000.000000    1 0 0 0 1A1    0 0 0 1 1F2   55A2  4        54A1  5
422  306.620400 0.000E+00 0.000E+00.00000.000 1189.99361.000.000000    1 0 0 0 1A1    0 0 0 1 1F2   55F2  9        54F1 12
422  306.620400 0.000E+00 0.000E+00.00000.000 1189.99368.000.000000    1 0 0 0 1A1    0 0 0 1 1F2   55E   6        54E   8
422  306.620400 0.000E+00 0.000E+00.00000.000 1189.99375.000.000000    1 0 0 0 1A1    0 0 0 1 1F2   55F1  9        54F2 12
422  306.832400 0.000E+00 0.000E+00.00000.000 1189.77399.000.000000    1 0 0 0 1A1    0 0 0 1 1F2   55A2  3        54A1  2
422  306.832400 0.000E+00 0.000E+00.00000.000 1189.77400.000.000000    1 0 0 0 1A1    0 0 0 1 1F2   55F2  7        54F1  5
422  306.869900 0.000E+00 0.000E+00.00000.000 1189.74065.000.000000    1 0 0 0 1A1    0 0 0 1 1F2   55F2  8        54F1  4
422  306.869900 0.000E+00 0.000E+00.00000.000 1189.74065.000.000000    1 0 0 0 1A1    0 0 0 1 1F2   55F1  8        54F2  4
422  306.910400 0.000E+00 0.000E+00.00000.000 1189.70522.000.000000    1 0 0 0 1A1    0 0 0 1 1F2   55A1  3        54A2  1
422  306.954600 0.000E+00 0.000E+00.00000.000 1189.66794.000.000000    1 0 0 0 1A1    0 0 0 1 1F2   55F2 10        54F1  3
422  306.954600 0.000E+00 0.000E+00.00000.000 1189.66794.000.000000    1 0 0 0 1A1    0 0 0 1 1F2   55F1 11        54F2  2
422  306.956000 0.000E+00 0.000E+00.00000.000 1189.66794.000.000000    1 0 0 0 1A1    0 0 0 1 1F2   55F2 11        54F1  3
422  306.956000 0.000E+00 0.000E+00.00000.000 1189.66794.000.000000    1 0 0 0 1A1    0 0 0 1 1F2   55F1 12        54F2  2
422  307.002100 0.000E+00 0.000E+00.00000.000 1189.62910.000.000000    1 0 0 0 1A1    0 0 0 1 1F2   55A2  5        54A1  1
422  307.037700 0.000E+00 0.000E+00.00000.000 1210.93235.000.000000    1 0 0 0 1A1    0 0 0 1 1F2   56E   7        55E   9
422  307.037700 0.000E+00 0.000E+00.00000.000 1210.93235.000.000000    1 0 0 0 1A1    0 0 0 1 1F2   56F1 11        55F2 13
422  307.037700 0.000E+00 0.000E+00.00000.000 1210.93236.000.000000    1 0 0 0 1A1    0 0 0 1 1F2   56F2 11        55F1 13
422  307.053700 0.000E+00 0.000E+00.00000.000 1189.58898.000.000000    1 0 0 0 1A1    0 0 0 1 1F2   55F2 14        54F1  1
422  307.053700 0.000E+00 0.000E+00.00000.000 1189.58898.000.000000    1 0 0 0 1A1    0 0 0 1 1F2   55F1 14        54F2  1
422  307.071300 0.000E+00 0.000E+00.00000.000 1210.88933.000.000000    1 0 0 0 1A1    0 0 0 1 1F2   56A2  3        55A1  4
422  307.071300 0.000E+00 0.000E+00.00000.000 1210.88939.000.000000    1 0 0 0 1A1    0 0 0 1 1F2   56F2  9        55F1 12
422  307.335800 0.000E+00 0.000E+00.00000.000 1210.62608.000.000000    1 0 0 0 1A1    0 0 0 1 1F2   56E   6        55E   3
422  307.377300 0.000E+00 0.000E+00.00000.000 1210.59094.000.000000    1 0 0 0 1A1    0 0 0 1 1F2   56F2 10        55F1  3
422  307.377300 0.000E+00 0.000E+00.00000.000 1210.59094.000.000000    1 0 0 0 1A1    0 0 0 1 1F2   56F1 10        55F2  3
422  307.422000 0.000E+00 0.000E+00.00000.000 1210.55418.000.000000    1 0 0 0 1A1    0 0 0 1 1F2   56A2  4        55A1  1
422  307.446000 0.000E+00 0.000E+00.00000.000 1232.26209.000.000000    1 0 0 0 1A1    0 0 0 1 1F2   57A2  5        56A1  5
422  307.446000 0.000E+00 0.000E+00.00000.000 1232.26209.000.000000    1 0 0 0 1A1    0 0 0 1 1F2   57A1  4        56A2  5
422  307.446000 0.000E+00 0.000E+00.00000.000 1232.26209.000.000000    1 0 0 0 1A1    0 0 0 1 1F2   57F2 12        56F1 14
422  307.446000 0.000E+00 0.000E+00.00000.000 1232.26209.000.000000    1 0 0 0 1A1    0 0 0 1 1F2   57F1 12        56F2 15
422  307.471000 0.000E+00 0.000E+00.00000.000 1210.51610.000.000000    1 0 0 0 1A1    0 0 0 1 1F2   56F2 14        55F1  1
422  307.471000 0.000E+00 0.000E+00.00000.000 1210.51610.000.000000    1 0 0 0 1A1    0 0 0 1 1F2   56F1 13        55F2  2
422  307.486900 0.000E+00 0.000E+00.00000.000 1232.21064.000.000000    1 0 0 0 1A1    0 0 0 1 1F2   57E   7        56E   9
422  307.486900 0.000E+00 0.000E+00.00000.000 1232.21064.000.000000    1 0 0 0 1A1    0 0 0 1 1F2   57F2 10        56F1 13
422  307.486900 0.000E+00 0.000E+00.00000.000 1232.21064.000.000000    1 0 0 0 1A1    0 0 0 1 1F2   57F1 11        56F2 14
422  307.523500 0.000E+00 0.000E+00.00000.000 1210.47700.000.000000    1 0 0 0 1A1    0 0 0 1 1F2   56A1  5        55A2  1
422  307.523500 0.000E+00 0.000E+00.00000.000 1210.47700.000.000000    1 0 0 0 1A1    0 0 0 1 1F2   56E  10        55E   1
422  307.523500 0.000E+00 0.000E+00.00000.000 1210.47700.000.000000    1 0 0 0 1A1    0 0 0 1 1F2   56F1 14        55F2  1
422  307.760800 0.000E+00 0.000E+00.00000.000 1231.92634.000.000000    1 0 0 0 1A1    0 0 0 1 1F2   57A1  3        56A2  2
422  307.800400 0.000E+00 0.000E+00.00000.000 1231.89333.000.000000    1 0 0 0 1A1    0 0 0 1 1F2   57F2  9        56F1  4
422  307.800400 0.000E+00 0.000E+00.00000.000 1231.89333.000.000000    1 0 0 0 1A1    0 0 0 1 1F2   57F1 10        56F2  4
422  307.842600 0.000E+00 0.000E+00.00000.000 1231.85865.000.000000    1 0 0 0 1A1    0 0 0 1 1F2   57E   8        56E   2
422  307.889100 0.000E+00 0.000E+00.00000.000 1231.82259.000.000000    1 0 0 0 1A1    0 0 0 1 1F2   57F2 13        56F1  2
422  307.889100 0.000E+00 0.000E+00.00000.000 1231.82259.000.000000    1 0 0 0 1A1    0 0 0 1 1F2   57F1 13        56F2  3
422  307.892200 0.000E+00 0.000E+00.00000.000 1253.92295.000.000000    1 0 0 0 1A1    0 0 0 1 1F2   58E   8        57E  10
422  307.892200 0.000E+00 0.000E+00.00000.000 1253.92295.000.000000    1 0 0 0 1A1    0 0 0 1 1F2   58F2 12        57F1 15
422  307.892200 0.000E+00 0.000E+00.00000.000 1253.92295.000.000000    1 0 0 0 1A1    0 0 0 1 1F2   58F2 13        57F1 15
422  307.892200 0.000E+00 0.000E+00.00000.000 1253.92295.000.000000    1 0 0 0 1A1    0 0 0 1 1F2   58F1 11        57F2 14
422  307.892200 0.000E+00 0.000E+00.00000.000 1253.92295.000.000000    1 0 0 0 1A1    0 0 0 1 1F2   58F1 12        57F2 14
422  307.933300 0.000E+00 0.000E+00.00000.000 1253.87018.000.000000    1 0 0 0 1A1    0 0 0 1 1F2   58A2  3        57A1  5
422  307.933300 0.000E+00 0.000E+00.00000.000 1253.87019.000.000000    1 0 0 0 1A1    0 0 0 1 1F2   58A1  4        57A2  5
422  307.933300 0.000E+00 0.000E+00.00000.000 1253.87019.000.000000    1 0 0 0 1A1    0 0 0 1 1F2   58F2 10        57F1 14
422  307.933300 0.000E+00 0.000E+00.00000.000 1253.87019.000.000000    1 0 0 0 1A1    0 0 0 1 1F2   58F1 10        57F2 13
422  307.938900 0.000E+00 0.000E+00.00000.000 1231.78548.000.000000    1 0 0 0 1A1    0 0 0 1 1F2   57A1  5        56A2  1
422  307.938900 0.000E+00 0.000E+00.00000.000 1231.78548.000.000000    1 0 0 0 1A1    0 0 0 1 1F2   57E   9        56E   1
422  307.938900 0.000E+00 0.000E+00.00000.000 1231.78548.000.000000    1 0 0 0 1A1    0 0 0 1 1F2   57F1 14        56F2  2
422  307.992700 0.000E+00 0.000E+00.00000.000 1231.74763.000.000000    1 0 0 0 1A1    0 0 0 1 1F2   57F2 14        56F1  1
422  307.992700 0.000E+00 0.000E+00.00000.000 1231.74763.000.000000    1 0 0 0 1A1    0 0 0 1 1F2   57F1 15        56F2  1
422  308.186100 0.000E+00 0.000E+00.00000.000 1253.60584.000.000000    1 0 0 0 1A1    0 0 0 1 1F2   58A1  3        57A2  2
422  308.186100 0.000E+00 0.000E+00.00000.000 1253.60585.000.000000    1 0 0 0 1A1    0 0 0 1 1F2   58E   5        57E   4
422  308.186100 0.000E+00 0.000E+00.00000.000 1253.60585.000.000000    1 0 0 0 1A1    0 0 0 1 1F2   58F1  7        57F2  5
422  308.223200 0.000E+00 0.000E+00.00000.000 1253.57499.000.000000    1 0 0 0 1A1    0 0 0 1 1F2   58F2  9        57F1  5
422  308.223200 0.000E+00 0.000E+00.00000.000 1253.57499.000.000000    1 0 0 0 1A1    0 0 0 1 1F2   58F1  9        57F2  4
422  308.264400 0.000E+00 0.000E+00.00000.000 1253.54239.000.000000    1 0 0 0 1A1    0 0 0 1 1F2   58A2  4        57A1  2
422  308.308600 0.000E+00 0.000E+00.00000.000 1253.50835.000.000000    1 0 0 0 1A1    0 0 0 1 1F2   58F2 13        57F1  3
422  308.308600 0.000E+00 0.000E+00.00000.000 1253.50835.000.000000    1 0 0 0 1A1    0 0 0 1 1F2   58F1 12        57F2  3
422  308.337100 0.000E+00 0.000E+00.00000.000 1275.96495.000.000000    1 0 0 0 1A1    0 0 0 1 1F2   59E   8        58E  10
422  308.337100 0.000E+00 0.000E+00.00000.000 1275.96495.000.000000    1 0 0 0 1A1    0 0 0 1 1F2   59F2 12        58F1 15
422  308.337100 0.000E+00 0.000E+00.00000.000 1275.96495.000.000000    1 0 0 0 1A1    0 0 0 1 1F2   59F1 12        58F2 15
422  308.355100 0.000E+00 0.000E+00.00000.000 1253.47320.000.000000    1 0 0 0 1A1    0 0 0 1 1F2   58A1  5        57A2  1
422  308.355100 0.000E+00 0.000E+00.00000.000 1253.47320.000.000000    1 0 0 0 1A1    0 0 0 1 1F2   58E   9        57E   2
422  308.355100 0.000E+00 0.000E+00.00000.000 1253.47320.000.000000    1 0 0 0 1A1    0 0 0 1 1F2   58F1 13        57F2  2
422  308.379700 0.000E+00 0.000E+00.00000.000 1275.91087.000.000000    1 0 0 0 1A1    0 0 0 1 1F2   59F1 10        58F2 14
422  308.406900 0.000E+00 0.000E+00.00000.000 1253.43728.000.000000    1 0 0 0 1A1    0 0 0 1 1F2   58F2 14        57F1  2
422  308.406900 0.000E+00 0.000E+00.00000.000 1253.43728.000.000000    1 0 0 0 1A1    0 0 0 1 1F2   58F1 14        57F2  1
422  308.416300 0.000E+00 0.000E+00.00000.000 1275.86433.000.000000    1 0 0 0 1A1    0 0 0 1 1F2   59A1  3        58A2  4
422  308.416300 0.000E+00 0.000E+00.00000.000 1275.86436.000.000000    1 0 0 0 1A1    0 0 0 1 1F2   59F1  8        58F2 13
422  308.416300 0.000E+00 0.000E+00.00000.000 1275.86438.000.000000    1 0 0 0 1A1    0 0 0 1 1F2   59F2  7        58F1 13
422  308.416300 0.000E+00 0.000E+00.00000.000 1275.86441.000.000000    1 0 0 0 1A1    0 0 0 1 1F2   59A2  3        58A1  5
422  308.447200 0.000E+00 0.000E+00.00000.000 1275.82481.000.000000    1 0 0 0 1A1    0 0 0 1 1F2   59F2  5        58F1 12
422  308.447200 0.000E+00 0.000E+00.00000.000 1275.82481.000.000000    1 0 0 0 1A1    0 0 0 1 1F2   59F2  6        58F1 12
422  308.447200 0.000E+00 0.000E+00.00000.000 1275.82504.000.000000    1 0 0 0 1A1    0 0 0 1 1F2   59E   4        58E   8
422  308.447200 0.000E+00 0.000E+00.00000.000 1275.82526.000.000000    1 0 0 0 1A1    0 0 0 1 1F2   59F1  6        58F2 12
422  308.460800 0.000E+00 0.000E+00.00000.000 1253.40092.000.000000    1 0 0 0 1A1    0 0 0 1 1F2   58A2  5        57A1  1
422  308.460800 0.000E+00 0.000E+00.00000.000 1253.40092.000.000000    1 0 0 0 1A1    0 0 0 1 1F2   58E  10        57E   1
422  308.460800 0.000E+00 0.000E+00.00000.000 1253.40092.000.000000    1 0 0 0 1A1    0 0 0 1 1F2   58F2 15        57F1  1
422  308.612100 0.000E+00 0.000E+00.00000.000 1275.66446.000.000000    1 0 0 0 1A1    0 0 0 1 1F2   59F1  6        58F2  6
422  308.612100 0.000E+00 0.000E+00.00000.000 1275.66450.000.000000    1 0 0 0 1A1    0 0 0 1 1F2   59A1  2        58A2  2
422  308.685300 0.000E+00 0.000E+00.00000.000 1275.60528.000.000000    1 0 0 0 1A1    0 0 0 1 1F2   59A2  4        58A1  2
422  308.726800 0.000E+00 0.000E+00.00000.000 1275.57326.000.000000    1 0 0 0 1A1    0 0 0 1 1F2   59F2 11        58F1  4
422  308.726800 0.000E+00 0.000E+00.00000.000 1275.57326.000.000000    1 0 0 0 1A1    0 0 0 1 1F2   59F1 11        58F2  4
422  308.772100 0.000E+00 0.000E+00.00000.000 1275.54006.000.000000    1 0 0 0 1A1    0 0 0 1 1F2   59A1  4        58A2  1
422  308.772100 0.000E+00 0.000E+00.00000.000 1275.54006.000.000000    1 0 0 0 1A1    0 0 0 1 1F2   59E   9        58E   2
422  308.772100 0.000E+00 0.000E+00.00000.000 1275.54006.000.000000    1 0 0 0 1A1    0 0 0 1 1F2   59F1 13        58F2  3
422  308.780700 0.000E+00 0.000E+00.00000.000 1298.38798.000.000000    1 0 0 0 1A1    0 0 0 1 1F2   60A2  4        59A1  5
422  308.780700 0.000E+00 0.000E+00.00000.000 1298.38798.000.000000    1 0 0 0 1A1    0 0 0 1 1F2   60A1  4        59A2  6
422  308.780700 0.000E+00 0.000E+00.00000.000 1298.38798.000.000000    1 0 0 0 1A1    0 0 0 1 1F2   60F2 12        59F1 15
422  308.780700 0.000E+00 0.000E+00.00000.000 1298.38798.000.000000    1 0 0 0 1A1    0 0 0 1 1F2   60F1 11        59F2 15
422  308.820800 0.000E+00 0.000E+00.00000.000 1275.50603.000.000000    1 0 0 0 1A1    0 0 0 1 1F2   59F2 13        58F1  3
422  308.820800 0.000E+00 0.000E+00.00000.000 1275.50603.000.000000    1 0 0 0 1A1    0 0 0 1 1F2   59F1 14        58F2  2
422  308.825000 0.000E+00 0.000E+00.00000.000 1298.33256.000.000000    1 0 0 0 1A1    0 0 0 1 1F2   60F2 10        59F1 14
422  308.825000 0.000E+00 0.000E+00.00000.000 1298.33256.000.000000    1 0 0 0 1A1    0 0 0 1 1F2   60F1  9        59F2 14
422  308.873300 0.000E+00 0.000E+00.00000.000 1275.47153.000.000000    1 0 0 0 1A1    0 0 0 1 1F2   59A2  5        58A1  1
422  308.873300 0.000E+00 0.000E+00.00000.000 1275.47153.000.000000    1 0 0 0 1A1    0 0 0 1 1F2   59E  10        58E   1
422  308.873300 0.000E+00 0.000E+00.00000.000 1275.47153.000.000000    1 0 0 0 1A1    0 0 0 1 1F2   59F2 14        58F1  2
422  309.107000 0.000E+00 0.000E+00.00000.000 1298.01717.000.000000    1 0 0 0 1A1    0 0 0 1 1F2   60F2  5        59F1  4
422  309.107000 0.000E+00 0.000E+00.00000.000 1298.04716.000.000000    1 0 0 0 1A1    0 0 0 1 1F2   60E   6        59E   4
422  309.107000 0.000E+00 0.000E+00.00000.000 1298.04717.000.000000    1 0 0 0 1A1    0 0 0 1 1F2   60A2  3        59A1  2
422  309.107000 0.000E+00 0.000E+00.00000.000 1298.04717.000.000000    1 0 0 0 1A1    0 0 0 1 1F2   60F2  9        59F1  5
422  309.147300 0.000E+00 0.000E+00.00000.000 1298.01717.000.000000    1 0 0 0 1A1    0 0 0 1 1F2   60F2 11        59F1  4
422  309.147300 0.000E+00 0.000E+00.00000.000 1298.01717.000.000000    1 0 0 0 1A1    0 0 0 1 1F2   60F1 10        59F2  5
422  309.189200 0.000E+00 0.000E+00.00000.000 1297.98592.000.000000    1 0 0 0 1A1    0 0 0 1 1F2   60A1  5        59A2  2
422  309.189200 0.000E+00 0.000E+00.00000.000 1297.98592.000.000000    1 0 0 0 1A1    0 0 0 1 1F2   60E   8        59E   3
422  309.189200 0.000E+00 0.000E+00.00000.000 1297.98592.000.000000    1 0 0 0 1A1    0 0 0 1 1F2   60F1 12        59F2  4
422  309.223200 0.000E+00 0.000E+00.00000.000 1321.19189.000.000000    1 0 0 0 1A1    0 0 0 1 1F2   61E   7        60E  10
422  309.223200 0.000E+00 0.000E+00.00000.000 1321.19189.000.000000    1 0 0 0 1A1    0 0 0 1 1F2   61F2 11        60F1 15
422  309.223200 0.000E+00 0.000E+00.00000.000 1321.19189.000.000000    1 0 0 0 1A1    0 0 0 1 1F2   61F1 11        60F2 16
422  309.234800 0.000E+00 0.000E+00.00000.000 1297.95377.000.000000    1 0 0 0 1A1    0 0 0 1 1F2   60F2 13        59F1  3
422  309.234800 0.000E+00 0.000E+00.00000.000 1297.95377.000.000000    1 0 0 0 1A1    0 0 0 1 1F2   60F1 13        59F2  3
422  309.267100 0.000E+00 0.000E+00.00000.000 1321.13511.000.000000    1 0 0 0 1A1    0 0 0 1 1F2   61A1  3        60A2  5
422  309.267100 0.000E+00 0.000E+00.00000.000 1321.13511.000.000000    1 0 0 0 1A1    0 0 0 1 1F2   61F2  9        60F1 14
422  309.267100 0.000E+00 0.000E+00.00000.000 1321.13511.000.000000    1 0 0 0 1A1    0 0 0 1 1F2   61F1  9        60F2 15
422  309.285300 0.000E+00 0.000E+00.00000.000 1297.92110.000.000000    1 0 0 0 1A1    0 0 0 1 1F2   60A2  5        59A1  1
422  309.306400 0.000E+00 0.000E+00.00000.000 1321.08625.000.000000    1 0 0 0 1A1    0 0 0 1 1F2   61F1  8        60F2 14
422  309.338400 0.000E+00 0.000E+00.00000.000 1297.88829.000.000000    1 0 0 0 1A1    0 0 0 1 1F2   60F2 15        59F1  1
422  309.338400 0.000E+00 0.000E+00.00000.000 1297.88829.000.000000    1 0 0 0 1A1    0 0 0 1 1F2   60F1 14        59F2  2
422  309.394500 0.000E+00 0.000E+00.00000.000 1297.85573.000.000000    1 0 0 0 1A1    0 0 0 1 1F2   60A1  6        59A2  1
422  309.394500 0.000E+00 0.000E+00.00000.000 1297.85573.000.000000    1 0 0 0 1A1    0 0 0 1 1F2   60E  10        59E   1
422  309.394500 0.000E+00 0.000E+00.00000.000 1297.85573.000.000000    1 0 0 0 1A1    0 0 0 1 1F2   60F1 15        59F2  1
422  309.565800 0.000E+00 0.000E+00.00000.000 1320.83993.000.000000    1 0 0 0 1A1    0 0 0 1 1F2   61F1 10        60F2  6
422  309.565800 0.000E+00 0.000E+00.00000.000 1320.83994.000.000000    1 0 0 0 1A1    0 0 0 1 1F2   61F2 10        60F1  5
422  309.606300 0.000E+00 0.000E+00.00000.000 1320.81063.000.000000    1 0 0 0 1A1    0 0 0 1 1F2   61E   8        60E   3
422  309.606300 0.000E+00 0.000E+00.00000.000 1320.81064.000.000000    1 0 0 0 1A1    0 0 0 1 1F2   61A1  4        60A2  2
422  309.606300 0.000E+00 0.000E+00.00000.000 1320.81064.000.000000    1 0 0 0 1A1    0 0 0 1 1F2   61F1 12        60F2  5
422  309.649200 0.000E+00 0.000E+00.00000.000 1320.78036.000.000000    1 0 0 0 1A1    0 0 0 1 1F2   61F2 12        60F1  4
422  309.649200 0.000E+00 0.000E+00.00000.000 1320.78036.000.000000    1 0 0 0 1A1    0 0 0 1 1F2   61F1 13        60F2  4
422  309.663900 0.000E+00 0.000E+00.00000.000 1344.37653.000.000000    1 0 0 0 1A1    0 0 0 1 1F2   62E   8        61E  11
422  309.663900 0.000E+00 0.000E+00.00000.000 1344.37653.000.000000    1 0 0 0 1A1    0 0 0 1 1F2   62F2 11        61F1 16
422  309.663900 0.000E+00 0.000E+00.00000.000 1344.37653.000.000000    1 0 0 0 1A1    0 0 0 1 1F2   62F1 11        61F2 15
422  309.697800 0.000E+00 0.000E+00.00000.000 1320.74949.000.000000    1 0 0 0 1A1    0 0 0 1 1F2   61A2  5        60A1  1
422  309.697800 0.000E+00 0.000E+00.00000.000 1320.74949.000.000000    1 0 0 0 1A1    0 0 0 1 1F2   61E   9        60E   2
422  309.697800 0.000E+00 0.000E+00.00000.000 1320.74949.000.000000    1 0 0 0 1A1    0 0 0 1 1F2   61F2 13        60F1  3
422  309.709100 0.000E+00 0.000E+00.00000.000 1344.31837.000.000000    1 0 0 0 1A1    0 0 0 1 1F2   62F1  8        61F2 14
422  309.748500 0.000E+00 0.000E+00.00000.000 1320.71843.000.000000    1 0 0 0 1A1    0 0 0 1 1F2   61F2 14        60F1  2
422  309.748500 0.000E+00 0.000E+00.00000.000 1320.71843.000.000000    1 0 0 0 1A1    0 0 0 1 1F2   61F1 14        60F2  3
422  309.803000 0.000E+00 0.000E+00.00000.000 1320.68758.000.000000    1 0 0 0 1A1    0 0 0 1 1F2   61A1  5        60A2  1
422  309.803000 0.000E+00 0.000E+00.00000.000 1320.68758.000.000000    1 0 0 0 1A1    0 0 0 1 1F2   61E  10        60E   1
422  309.803000 0.000E+00 0.000E+00.00000.000 1320.68758.000.000000    1 0 0 0 1A1    0 0 0 1 1F2   61F1 15        60F2  2
422  309.860400 0.000E+00 0.000E+00.00000.000 1320.65736.000.000000    1 0 0 0 1A1    0 0 0 1 1F2   61F2 15        60F1  1
422  309.860400 0.000E+00 0.000E+00.00000.000 1320.65736.000.000000    1 0 0 0 1A1    0 0 0 1 1F2   61F1 16        60F2  1
422  310.023900 0.000E+00 0.000E+00.00000.000 1344.01403.000.000000    1 0 0 0 1A1    0 0 0 1 1F2   62A1  4        61A2  2
422  310.065200 0.000E+00 0.000E+00.00000.000 1343.98563.000.000000    1 0 0 0 1A1    0 0 0 1 1F2   62F2 12        61F1  5
422  310.065200 0.000E+00 0.000E+00.00000.000 1343.98563.000.000000    1 0 0 0 1A1    0 0 0 1 1F2   62F1 12        61F2  4
422  310.103400 0.000E+00 0.000E+00.00000.000 1367.94172.000.000000    1 0 0 0 1A1    0 0 0 1 1F2   63A2  4        62A1  6
422  310.103400 0.000E+00 0.000E+00.00000.000 1367.94172.000.000000    1 0 0 0 1A1    0 0 0 1 1F2   63A1  4        62A2  5
422  310.103400 0.000E+00 0.000E+00.00000.000 1367.94172.000.000000    1 0 0 0 1A1    0 0 0 1 1F2   63F2 10        62F1 16
422  310.103400 0.000E+00 0.000E+00.00000.000 1367.94172.000.000000    1 0 0 0 1A1    0 0 0 1 1F2   63F1 11        62F2 16
422  310.110400 0.000E+00 0.000E+00.00000.000 1343.95655.000.000000    1 0 0 0 1A1    0 0 0 1 1F2   62A2  4        61A1  2
422  310.110400 0.000E+00 0.000E+00.00000.000 1343.95655.000.000000    1 0 0 0 1A1    0 0 0 1 1F2   62E   9        61E   3
422  310.110400 0.000E+00 0.000E+00.00000.000 1343.95655.000.000000    1 0 0 0 1A1    0 0 0 1 1F2   62F2 13        61F1  4
422  310.149800 0.000E+00 0.000E+00.00000.000 1367.88217.000.000000    1 0 0 0 1A1    0 0 0 1 1F2   63F2  9        62F1 15
422  310.159300 0.000E+00 0.000E+00.00000.000 1343.92720.000.000000    1 0 0 0 1A1    0 0 0 1 1F2   62F2 14        61F1  3
422  310.159300 0.000E+00 0.000E+00.00000.000 1343.92720.000.000000    1 0 0 0 1A1    0 0 0 1 1F2   62F1 13        61F2  3
422  310.210800 0.000E+00 0.000E+00.00000.000 1343.89802.000.000000    1 0 0 0 1A1    0 0 0 1 1F2   62A1  5        61A2  1
422  310.210800 0.000E+00 0.000E+00.00000.000 1343.89802.000.000000    1 0 0 0 1A1    0 0 0 1 1F2   62E  10        61E   2
422  310.210800 0.000E+00 0.000E+00.00000.000 1343.89802.000.000000    1 0 0 0 1A1    0 0 0 1 1F2   62F1 14        61F2  2
422  310.225100 0.000E+00 0.000E+00.00000.000 1367.78717.000.000000    1 0 0 0 1A1    0 0 0 1 1F2   63A1  2        62A2  4
422  310.225100 0.000E+00 0.000E+00.00000.000 1367.78725.000.000000    1 0 0 0 1A1    0 0 0 1 1F2   63F1  6        62F2 13
422  310.481300 0.000E+00 0.000E+00.00000.000 1367.56941.000.000000    1 0 0 0 1A1    0 0 0 1 1F2   63F2 11        62F1  6
422  310.481300 0.000E+00 0.000E+00.00000.000 1367.56941.000.000000    1 0 0 0 1A1    0 0 0 1 1F2   63F1 12        62F2  5
422  310.523700 0.000E+00 0.000E+00.00000.000 1367.54211.000.000000    1 0 0 0 1A1    0 0 0 1 1F2   63A2  5        62A1  2
422  310.523700 0.000E+00 0.000E+00.00000.000 1367.54211.000.000000    1 0 0 0 1A1    0 0 0 1 1F2   63E   8        62E   3
422  310.523700 0.000E+00 0.000E+00.00000.000 1367.54211.000.000000    1 0 0 0 1A1    0 0 0 1 1F2   63F2 12        62F1  5
422  310.588400 0.000E+00 0.000E+00.00000.000 1391.82632.000.000000    1 0 0 0 1A1    0 0 0 1 1F2   64A2  3        63A1  5
422  310.588400 0.000E+00 0.000E+00.00000.000 1391.82632.000.000000    1 0 0 0 1A1    0 0 0 1 1F2   64F2  9        63F1 15
422  310.588400 0.000E+00 0.000E+00.00000.000 1391.82632.000.000000    1 0 0 0 1A1    0 0 0 1 1F2   64F1  8        63F2 15
422  310.619300 0.000E+00 0.000E+00.00000.000 1367.48690.000.000000    1 0 0 0 1A1    0 0 0 1 1F2   63A1  5        62A2  1
422  310.619300 0.000E+00 0.000E+00.00000.000 1367.48690.000.000000    1 0 0 0 1A1    0 0 0 1 1F2   63E   9        62E   2
422  310.619300 0.000E+00 0.000E+00.00000.000 1367.48690.000.000000    1 0 0 0 1A1    0 0 0 1 1F2   63F1 14        62F2  3
422  310.731100 0.000E+00 0.000E+00.00000.000 1367.43390.000.000000    1 0 0 0 1A1    0 0 0 1 1F2   63A2  6        62A1  1
422  310.731100 0.000E+00 0.000E+00.00000.000 1367.43390.000.000000    1 0 0 0 1A1    0 0 0 1 1F2   63E  10        62E   1
422  310.731100 0.000E+00 0.000E+00.00000.000 1367.43390.000.000000    1 0 0 0 1A1    0 0 0 1 1F2   63F2 15        62F1  2
422  310.937400 0.000E+00 0.000E+00.00000.000 1391.50598.000.000000    1 0 0 0 1A1    0 0 0 1 1F2   64A2  4        63A1  2
422  310.937400 0.000E+00 0.000E+00.00000.000 1391.50598.000.000000    1 0 0 0 1A1    0 0 0 1 1F2   64E   8        63E   4
422  310.937400 0.000E+00 0.000E+00.00000.000 1391.50598.000.000000    1 0 0 0 1A1    0 0 0 1 1F2   64F2 12        63F1  5
422  310.977800 0.000E+00 0.000E+00.00000.000 1416.21304.000.000000    1 0 0 0 1A1    0 0 0 1 1F2   65E   7        64E  11
422  310.977800 0.000E+00 0.000E+00.00000.000 1416.21304.000.000000    1 0 0 0 1A1    0 0 0 1 1F2   65F2 10        64F1 16
422  310.977800 0.000E+00 0.000E+00.00000.000 1416.21304.000.000000    1 0 0 0 1A1    0 0 0 1 1F2   65F1 11        64F2 17
422  311.028100 0.000E+00 0.000E+00.00000.000 1391.45405.000.000000    1 0 0 0 1A1    0 0 0 1 1F2   64A1  5        63A2  2
422  311.028100 0.000E+00 0.000E+00.00000.000 1391.45405.000.000000    1 0 0 0 1A1    0 0 0 1 1F2   64E   9        63E   3
422  311.028100 0.000E+00 0.000E+00.00000.000 1391.45405.000.000000    1 0 0 0 1A1    0 0 0 1 1F2   64F1 13        63F2  4
422  311.068800 0.000E+00 0.000E+00.00000.000 1416.09688.000.000000    1 0 0 0 1A1    0 0 0 1 1F2   65F2  7        64F1 14
422  311.068800 0.000E+00 0.000E+00.00000.000 1416.09689.000.000000    1 0 0 0 1A1    0 0 0 1 1F2   65A2  3        64A1  5
422  311.079600 0.000E+00 0.000E+00.00000.000 1391.42856.000.000000    1 0 0 0 1A1    0 0 0 1 1F2   64F2 14        63F1  3
422  311.079600 0.000E+00 0.000E+00.00000.000 1391.42856.000.000000    1 0 0 0 1A1    0 0 0 1 1F2   64F1 14        63F2  3
422  311.136900 0.000E+00 0.000E+00.00000.000 1391.40405.000.000000    1 0 0 0 1A1    0 0 0 1 1F2   64A2  5        63A1  1
422  311.136900 0.000E+00 0.000E+00.00000.000 1391.40405.000.000000    1 0 0 0 1A1    0 0 0 1 1F2   64E  10        63E   2
422  311.136900 0.000E+00 0.000E+00.00000.000 1391.40405.000.000000    1 0 0 0 1A1    0 0 0 1 1F2   64F2 15        63F1  2
422  311.191900 0.000E+00 0.000E+00.00000.000 1391.38099.000.000000    1 0 0 0 1A1    0 0 0 1 1F2   64F2 16        63F1  1
422  311.191900 0.000E+00 0.000E+00.00000.000 1391.38099.000.000000    1 0 0 0 1A1    0 0 0 1 1F2   64F1 15        63F2  2
422  311.252900 0.000E+00 0.000E+00.00000.000 1391.35987.000.000000    1 0 0 0 1A1    0 0 0 1 1F2   64A1  6        63A2  1
422  311.252900 0.000E+00 0.000E+00.00000.000 1391.35987.000.000000    1 0 0 0 1A1    0 0 0 1 1F2   64E  11        63E   1
422  311.252900 0.000E+00 0.000E+00.00000.000 1391.35987.000.000000    1 0 0 0 1A1    0 0 0 1 1F2   64F1 16        63F2  1
422  311.351200 0.000E+00 0.000E+00.00000.000 1415.84793.000.000000    1 0 0 0 1A1    0 0 0 1 1F2   65A2  4        64A1  2
422  311.351200 0.000E+00 0.000E+00.00000.000 1415.84794.000.000000    1 0 0 0 1A1    0 0 0 1 1F2   65F2 11        64F1  6
422  311.351200 0.000E+00 0.000E+00.00000.000 1415.84795.000.000000    1 0 0 0 1A1    0 0 0 1 1F2   65E   8        64E   4
422  311.413300 0.000E+00 0.000E+00.00000.000 1440.91874.000.000000    1 0 0 0 1A1    0 0 0 1 1F2   66A1  4        65A2  6
422  311.413300 0.000E+00 0.000E+00.00000.000 1440.91874.000.000000    1 0 0 0 1A1    0 0 0 1 1F2   66F1 10        65F2 16
422  311.438200 0.000E+00 0.000E+00.00000.000 1415.79928.000.000000    1 0 0 0 1A1    0 0 0 1 1F2   65A1  4        64A2  2
422  311.438200 0.000E+00 0.000E+00.00000.000 1415.79928.000.000000    1 0 0 0 1A1    0 0 0 1 1F2   65E   9        64E   3
422  311.438200 0.000E+00 0.000E+00.00000.000 1415.79928.000.000000    1 0 0 0 1A1    0 0 0 1 1F2   65F1 13        64F2  5
422  311.485600 0.000E+00 0.000E+00.00000.000 1415.77528.000.000000    1 0 0 0 1A1    0 0 0 1 1F2   65F2 13        64F1  4
422  311.485600 0.000E+00 0.000E+00.00000.000 1415.77528.000.000000    1 0 0 0 1A1    0 0 0 1 1F2   65F1 14        64F2  4
422  311.538100 0.000E+00 0.000E+00.00000.000 1415.75217.000.000000    1 0 0 0 1A1    0 0 0 1 1F2   65A2  5        64A1  1
422  311.538100 0.000E+00 0.000E+00.00000.000 1415.75217.000.000000    1 0 0 0 1A1    0 0 0 1 1F2   65E  10        64E   2
422  311.538100 0.000E+00 0.000E+00.00000.000 1415.75217.000.000000    1 0 0 0 1A1    0 0 0 1 1F2   65F2 14        64F1  3
422  311.847400 0.000E+00 0.000E+00.00000.000 1440.52238.000.000000    1 0 0 0 1A1    0 0 0 1 1F2   66A1  5        65A2  2
422  311.847400 0.000E+00 0.000E+00.00000.000 1440.52238.000.000000    1 0 0 0 1A1    0 0 0 1 1F2   66F1 12        65F2  5
422  311.847400 0.000E+00 0.000E+00.00000.000 1440.52239.000.000000    1 0 0 0 1A1    0 0 0 1 1F2   66E   8        65E   4
422  311.942700 0.000E+00 0.000E+00.00000.000 1440.47808.000.000000    1 0 0 0 1A1    0 0 0 1 1F2   66A2  5        65A1  2
422  311.942700 0.000E+00 0.000E+00.00000.000 1440.47808.000.000000    1 0 0 0 1A1    0 0 0 1 1F2   66E   9        65E   3
422  311.942700 0.000E+00 0.000E+00.00000.000 1440.47808.000.000000    1 0 0 0 1A1    0 0 0 1 1F2   66F2 14        65F1  4
422  312.053600 0.000E+00 0.000E+00.00000.000 1440.43917.000.000000    1 0 0 0 1A1    0 0 0 1 1F2   66A1  6        65A2  1
422  312.453200 0.000E+00 0.000E+00.00000.000 1465.54503.000.000000    1 0 0 0 1A1    0 0 0 1 1F2   67A1  5        66A2  1
422  312.453200 0.000E+00 0.000E+00.00000.000 1465.54503.000.000000    1 0 0 0 1A1    0 0 0 1 1F2   67E  10        66E   2
422  312.453200 0.000E+00 0.000E+00.00000.000 1465.54503.000.000000    1 0 0 0 1A1    0 0 0 1 1F2   67F1 15        66F2  3
422  312.710300 0.000E+00 0.000E+00.00000.000 1517.31311.000.000000    1 0 0 0 1A1    0 0 0 1 1F2   69A2  4        68A1  6
422  313.490400 0.000E+00 0.000E+00.00000.000 1516.85627.000.000000    1 0 0 0 1A1    0 0 0 1 1F2   69A1  6        68A2  1
422  591.836400 0.000E+00 0.000E+00.00000.000 1059.97887.000.000000    0 0 0 1 1F2    0 0 0 0 1A1   74A1  5        73A2  1
422  594.170800 0.000E+00 0.000E+00.00000.000  922.69404.000.000000    0 0 0 1 1F2    0 0 0 0 1A1   69A2  6        68A1  1
422  594.170800 0.000E+00 0.000E+00.00000.000  922.69404.000.000000    0 0 0 1 1F2    0 0 0 0 1A1   69E  10        68E   2
422  594.170800 0.000E+00 0.000E+00.00000.000  922.69404.000.000000    0 0 0 1 1F2    0 0 0 0 1A1   69F2 15        68F1  3
422  594.329200 0.000E+00 0.000E+00.00000.000  922.57282.000.000000    0 0 0 1 1F2    0 0 0 0 1A1   69F1 13        68F2  6
422  594.329200 0.000E+00 0.000E+00.00000.000  922.57282.000.000000    0 0 0 1 1F2    0 0 0 0 1A1   69F2 13        68F1  5
422  594.374700 0.000E+00 0.000E+00.00000.000  922.54332.000.000000    0 0 0 1 1F2    0 0 0 0 1A1   69A2  5        68A1  2
422  594.374700 0.000E+00 0.000E+00.00000.000  922.54332.000.000000    0 0 0 1 1F2    0 0 0 0 1A1   69E   8        68E   4
422  594.374700 0.000E+00 0.000E+00.00000.000  922.54332.000.000000    0 0 0 1 1F2    0 0 0 0 1A1   69F2 12        68F1  6
422  594.456600 0.000E+00 0.000E+00.00000.000  922.49941.000.000000    0 0 0 1 1F2    0 0 0 0 1A1   69A1  4        68A2  3
422  594.488800 0.000E+00 0.000E+00.00000.000  896.50256.000.000000    0 0 0 1 1F2    0 0 0 0 1A1   68A1  6        67A2  1
422  594.488800 0.000E+00 0.000E+00.00000.000  896.50256.000.000000    0 0 0 1 1F2    0 0 0 0 1A1   68E  12        67E   1
422  594.615700 0.000E+00 0.000E+00.00000.000  896.38752.000.000000    0 0 0 1 1F2    0 0 0 0 1A1   68A2  5        67A1  1
422  594.615700 0.000E+00 0.000E+00.00000.000  896.38752.000.000000    0 0 0 1 1F2    0 0 0 0 1A1   68E  11        67E   2
422  594.615700 0.000E+00 0.000E+00.00000.000  896.38752.000.000000    0 0 0 1 1F2    0 0 0 0 1A1   68F2 16        67F1  2
422  594.680500 0.000E+00 0.000E+00.00000.000  896.34015.000.000000    0 0 0 1 1F2    0 0 0 0 1A1   68F1 15        67F2  3
422  594.680500 0.000E+00 0.000E+00.00000.000  896.34015.000.000000    0 0 0 1 1F2    0 0 0 0 1A1   68F2 15        67F1  3
422  594.728900 0.000E+00 0.000E+00.00000.000  896.29879.000.000000    0 0 0 1 1F2    0 0 0 0 1A1   68A1  5        67A2  2
422  594.728900 0.000E+00 0.000E+00.00000.000  896.29879.000.000000    0 0 0 1 1F2    0 0 0 0 1A1   68E  10        67E   3
422  594.728900 0.000E+00 0.000E+00.00000.000  896.29879.000.000000    0 0 0 1 1F2    0 0 0 0 1A1   68F1 14        67F2  4
422  594.873600 0.000E+00 0.000E+00.00000.000  896.20640.000.000000    0 0 0 1 1F2    0 0 0 0 1A1   68F1 12        67F2  6
422  594.873600 0.000E+00 0.000E+00.00000.000  896.20640.000.000000    0 0 0 1 1F2    0 0 0 0 1A1   68F2 12        67F1  6
422  594.915100 0.000E+00 0.000E+00.00000.000  896.18518.000.000000    0 0 0 1 1F2    0 0 0 0 1A1   68A1  4        67A2  3
422  594.986800 0.000E+00 0.000E+00.00000.000  896.15690.000.000000    0 0 0 1 1F2    0 0 0 0 1A1   68A2  3        67A1  3
422  594.995900 0.000E+00 0.000E+00.00000.000  870.51358.000.000000    0 0 0 1 1F2    0 0 0 0 1A1   67F1 17        66F2  1
422  594.995900 0.000E+00 0.000E+00.00000.000  870.51358.000.000000    0 0 0 1 1F2    0 0 0 0 1A1   67F2 17        66F1  1
422  595.059600 0.000E+00 0.000E+00.00000.000  870.45859.000.000000    0 0 0 1 1F2    0 0 0 0 1A1   67A2  6        66A1  1
422  595.059600 0.000E+00 0.000E+00.00000.000  870.45859.000.000000    0 0 0 1 1F2    0 0 0 0 1A1   67E  11        66E   1
422  595.059600 0.000E+00 0.000E+00.00000.000  870.45859.000.000000    0 0 0 1 1F2    0 0 0 0 1A1   67F2 16        66F1  2
422  595.120500 0.000E+00 0.000E+00.00000.000  870.41020.000.000000    0 0 0 1 1F2    0 0 0 0 1A1   67F1 16        66F2  2
422  595.120500 0.000E+00 0.000E+00.00000.000  870.41020.000.000000    0 0 0 1 1F2    0 0 0 0 1A1   67F2 15        66F1  3
422  595.177400 0.000E+00 0.000E+00.00000.000  870.36784.000.000000    0 0 0 1 1F2    0 0 0 0 1A1   67A1  5        66A2  1
422  595.177400 0.000E+00 0.000E+00.00000.000  870.36784.000.000000    0 0 0 1 1F2    0 0 0 0 1A1   67E  10        66E   2
422  595.177400 0.000E+00 0.000E+00.00000.000  870.36784.000.000000    0 0 0 1 1F2    0 0 0 0 1A1   67F1 15        66F2  3
422  595.202200 0.000E+00 0.000E+00.00000.000  896.14224.000.000000    0 0 0 1 1F2    0 0 0 0 1A1   68A1  3        67A2  6
422  595.281300 0.000E+00 0.000E+00.00000.000  870.29929.000.000000    0 0 0 1 1F2    0 0 0 0 1A1   67A2  5        66A1  2
422  595.281300 0.000E+00 0.000E+00.00000.000  870.29929.000.000000    0 0 0 1 1F2    0 0 0 0 1A1   67E   9        66E   3
422  595.281300 0.000E+00 0.000E+00.00000.000  870.29929.000.000000    0 0 0 1 1F2    0 0 0 0 1A1   67F2 13        66F1  5
422  595.298200 0.000E+00 0.000E+00.00000.000  896.16621.000.000000    0 0 0 1 1F2    0 0 0 0 1A1   68F2 10        67F1 17
422  595.371600 0.000E+00 0.000E+00.00000.000  870.24978.000.000000    0 0 0 1 1F2    0 0 0 0 1A1   67A1  4        66A2  2
422  595.371600 0.000E+00 0.000E+00.00000.000  870.24978.000.000000    0 0 0 1 1F2    0 0 0 0 1A1   67E   8        66E   4
422  595.371600 0.000E+00 0.000E+00.00000.000  870.24978.000.000000    0 0 0 1 1F2    0 0 0 0 1A1   67F1 12        66F2  6
422  595.448800 0.000E+00 0.000E+00.00000.000  870.21917.000.000000    0 0 0 1 1F2    0 0 0 0 1A1   67A2  4        66A1  3
422  595.502000 0.000E+00 0.000E+00.00000.000  844.90748.000.000000    0 0 0 1 1F2    0 0 0 0 1A1   66A2  6        65A1  1
422  595.502000 0.000E+00 0.000E+00.00000.000  844.90748.000.000000    0 0 0 1 1F2    0 0 0 0 1A1   66E  11        65E   1
422  595.502000 0.000E+00 0.000E+00.00000.000  844.90748.000.000000    0 0 0 1 1F2    0 0 0 0 1A1   66F2 17        65F1  1
422  595.565300 0.000E+00 0.000E+00.00000.000  844.85817.000.000000    0 0 0 1 1F2    0 0 0 0 1A1   66F1 16        65F2  1
422  595.565300 0.000E+00 0.000E+00.00000.000  844.85817.000.000000    0 0 0 1 1F2    0 0 0 0 1A1   66F2 16        65F1  2
422  595.624600 0.000E+00 0.000E+00.00000.000  844.81491.000.000000    0 0 0 1 1F2    0 0 0 0 1A1   66A1  6        65A2  1
422  595.624600 0.000E+00 0.000E+00.00000.000  844.81491.000.000000    0 0 0 1 1F2    0 0 0 0 1A1   66E  10        65E   2
422  595.624600 0.000E+00 0.000E+00.00000.000  844.81491.000.000000    0 0 0 1 1F2    0 0 0 0 1A1   66F1 15        65F2  2
422  595.728300 0.000E+00 0.000E+00.00000.000  844.74454.000.000000    0 0 0 1 1F2    0 0 0 0 1A1   66A2  5        65A1  2
422  595.728300 0.000E+00 0.000E+00.00000.000  844.74454.000.000000    0 0 0 1 1F2    0 0 0 0 1A1   66E   9        65E   3
422  595.728300 0.000E+00 0.000E+00.00000.000  844.74454.000.000000    0 0 0 1 1F2    0 0 0 0 1A1   66F2 14        65F1  4
422  595.728300 0.000E+00 0.000E+00.00000.000  870.20988.000.000000    0 0 0 1 1F2    0 0 0 0 1A1   67A1  3        66A2  5
422  595.728300 0.000E+00 0.000E+00.00000.000  870.21083.000.000000    0 0 0 1 1F2    0 0 0 0 1A1   67F1  9        66F2 16
422  595.733200 0.000E+00 0.000E+00.00000.000  870.20280.000.000000    0 0 0 1 1F2    0 0 0 0 1A1   67A2  3        66A1  6
422  595.778000 0.000E+00 0.000E+00.00000.000  844.71658.000.000000    0 0 0 1 1F2    0 0 0 0 1A1   66F1 13        65F2  4
422  595.778000 0.000E+00 0.000E+00.00000.000  844.71658.000.000000    0 0 0 1 1F2    0 0 0 0 1A1   66F2 13        65F1  5
422  595.828300 0.000E+00 0.000E+00.00000.000  844.69300.000.000000    0 0 0 1 1F2    0 0 0 0 1A1   66A1  5        65A2  2
422  595.909700 0.000E+00 0.000E+00.00000.000  844.65982.000.000000    0 0 0 1 1F2    0 0 0 0 1A1   66A2  4        65A1  3
422  596.009100 0.000E+00 0.000E+00.00000.000  819.68425.000.000000    0 0 0 1 1F2    0 0 0 0 1A1   65F1 17        64F2  1
422  596.009100 0.000E+00 0.000E+00.00000.000  819.68425.000.000000    0 0 0 1 1F2    0 0 0 0 1A1   65F2 16        64F1  1
422  596.070800 0.000E+00 0.000E+00.00000.000  819.64018.000.000000    0 0 0 1 1F2    0 0 0 0 1A1   65A1  5        64A2  1
422  596.070800 0.000E+00 0.000E+00.00000.000  819.64018.000.000000    0 0 0 1 1F2    0 0 0 0 1A1   65E  11        64E   1
422  596.070800 0.000E+00 0.000E+00.00000.000  819.64018.000.000000    0 0 0 1 1F2    0 0 0 0 1A1   65F1 16        64F2  2
422  596.129100 0.000E+00 0.000E+00.00000.000  819.60167.000.000000    0 0 0 1 1F2    0 0 0 0 1A1   65F1 15        64F2  3
422  596.129100 0.000E+00 0.000E+00.00000.000  819.60167.000.000000    0 0 0 1 1F2    0 0 0 0 1A1   65F2 15        64F1  2
422  596.166300 0.000E+00 0.000E+00.00000.000  844.63392.000.000000    0 0 0 1 1F2    0 0 0 0 1A1   66F2  7        65F1 15
422  596.184100 0.000E+00 0.000E+00.00000.000  819.56822.000.000000    0 0 0 1 1F2    0 0 0 0 1A1   65A2  5        64A1  1
422  596.184100 0.000E+00 0.000E+00.00000.000  819.56822.000.000000    0 0 0 1 1F2    0 0 0 0 1A1   65E  10        64E   2
422  596.184100 0.000E+00 0.000E+00.00000.000  819.56822.000.000000    0 0 0 1 1F2    0 0 0 0 1A1   65F2 14        64F1  3
422  596.209500 0.000E+00 0.000E+00.00000.000  844.64471.000.000000    0 0 0 1 1F2    0 0 0 0 1A1   66F1  8        65F2 15
422  596.209500 0.000E+00 0.000E+00.00000.000  844.64472.000.000000    0 0 0 1 1F2    0 0 0 0 1A1   66E   6        65E  11
422  596.258300 0.000E+00 0.000E+00.00000.000  844.65645.000.000000    0 0 0 1 1F2    0 0 0 0 1A1   66F2 10        65F1 17
422  596.258300 0.000E+00 0.000E+00.00000.000  844.65730.000.000000    0 0 0 1 1F2    0 0 0 0 1A1   66A1  4        65A2  6
422  596.258300 0.000E+00 0.000E+00.00000.000  844.65732.000.000000    0 0 0 1 1F2    0 0 0 0 1A1   66F1 10        65F2 16
422  596.283800 0.000E+00 0.000E+00.00000.000  819.51494.000.000000    0 0 0 1 1F2    0 0 0 0 1A1   65A1  4        64A2  2
422  596.283800 0.000E+00 0.000E+00.00000.000  819.51494.000.000000    0 0 0 1 1F2    0 0 0 0 1A1   65F1 13        64F2  5
422  596.369800 0.000E+00 0.000E+00.00000.000  819.47801.000.000000    0 0 0 1 1F2    0 0 0 0 1A1   65A2  4        64A1  2
422  596.369800 0.000E+00 0.000E+00.00000.000  819.47809.000.000000    0 0 0 1 1F2    0 0 0 0 1A1   65F2 11        64F1  6
422  596.407600 0.000E+00 0.000E+00.00000.000  819.46464.000.000000    0 0 0 1 1F2    0 0 0 0 1A1   65F2  9        64F1  7
422  596.407600 0.000E+00 0.000E+00.00000.000  819.46617.000.000000    0 0 0 1 1F2    0 0 0 0 1A1   65F1 10        64F2  7
422  596.441800 0.000E+00 0.000E+00.00000.000  819.45749.000.000000    0 0 0 1 1F2    0 0 0 0 1A1   65A1  3        64A2  3
422  596.516200 0.000E+00 0.000E+00.00000.000  794.84387.000.000000    0 0 0 1 1F2    0 0 0 0 1A1   64A1  6        63A2  1
422  596.516200 0.000E+00 0.000E+00.00000.000  794.84387.000.000000    0 0 0 1 1F2    0 0 0 0 1A1   64E  11        63E   1
422  596.516200 0.000E+00 0.000E+00.00000.000  794.84387.000.000000    0 0 0 1 1F2    0 0 0 0 1A1   64F1 16        63F2  1
422  596.576700 0.000E+00 0.000E+00.00000.000  794.80464.000.000000    0 0 0 1 1F2    0 0 0 0 1A1   64F1 15        63F2  2
422  596.576700 0.000E+00 0.000E+00.00000.000  794.80464.000.000000    0 0 0 1 1F2    0 0 0 0 1A1   64F2 16        63F1  1
422  596.634000 0.000E+00 0.000E+00.00000.000  794.77050.000.000000    0 0 0 1 1F2    0 0 0 0 1A1   64A2  5        63A1  1
422  596.634000 0.000E+00 0.000E+00.00000.000  794.77050.000.000000    0 0 0 1 1F2    0 0 0 0 1A1   64F2 15        63F1  2
422  596.649600 0.000E+00 0.000E+00.00000.000  819.44764.000.000000    0 0 0 1 1F2    0 0 0 0 1A1   65A2  3        64A1  5
422  596.649600 0.000E+00 0.000E+00.00000.000  819.44830.000.000000    0 0 0 1 1F2    0 0 0 0 1A1   65F2  7        64F1 14
422  596.691700 0.000E+00 0.000E+00.00000.000  794.74099.000.000000    0 0 0 1 1F2    0 0 0 0 1A1   64F1 14        63F2  3
422  596.691700 0.000E+00 0.000E+00.00000.000  794.74099.000.000000    0 0 0 1 1F2    0 0 0 0 1A1   64F2 14        63F1  3
422  596.738100 0.000E+00 0.000E+00.00000.000  794.71574.000.000000    0 0 0 1 1F2    0 0 0 0 1A1   64A1  5        63A2  2
422  596.738100 0.000E+00 0.000E+00.00000.000  794.71574.000.000000    0 0 0 1 1F2    0 0 0 0 1A1   64E   9        63E   3
422  596.738100 0.000E+00 0.000E+00.00000.000  794.71574.000.000000    0 0 0 1 1F2    0 0 0 0 1A1   64F1 13        63F2  4
422  596.785200 0.000E+00 0.000E+00.00000.000  794.69444.000.000000    0 0 0 1 1F2    0 0 0 0 1A1   64F1 12        63F2  5
422  596.785200 0.000E+00 0.000E+00.00000.000  794.69444.000.000000    0 0 0 1 1F2    0 0 0 0 1A1   64F2 13        63F1  4
422  596.828800 0.000E+00 0.000E+00.00000.000  794.67691.000.000000    0 0 0 1 1F2    0 0 0 0 1A1   64F2 12        63F1  5
422  596.828800 0.000E+00 0.000E+00.00000.000  794.67692.000.000000    0 0 0 1 1F2    0 0 0 0 1A1   64A2  4        63A1  2
422  596.969100 0.000E+00 0.000E+00.00000.000  794.62848.000.000000    0 0 0 1 1F2    0 0 0 0 1A1   64A2  2        63A1  3
422  597.023500 0.000E+00 0.000E+00.00000.000  770.38629.000.000000    0 0 0 1 1F2    0 0 0 0 1A1   63F1 16        62F2  1
422  597.023500 0.000E+00 0.000E+00.00000.000  770.38629.000.000000    0 0 0 1 1F2    0 0 0 0 1A1   63F2 16        62F1  1
422  597.083000 0.000E+00 0.000E+00.00000.000  770.35153.000.000000    0 0 0 1 1F2    0 0 0 0 1A1   63A2  6        62A1  1
422  597.083000 0.000E+00 0.000E+00.00000.000  770.35153.000.000000    0 0 0 1 1F2    0 0 0 0 1A1   63F2 15        62F1  2
422  597.139200 0.000E+00 0.000E+00.00000.000  770.32141.000.000000    0 0 0 1 1F2    0 0 0 0 1A1   63F1 15        62F2  2
422  597.139200 0.000E+00 0.000E+00.00000.000  770.32141.000.000000    0 0 0 1 1F2    0 0 0 0 1A1   63F2 14        62F1  3
422  597.174600 0.000E+00 0.000E+00.00000.000  794.65012.000.000000    0 0 0 1 1F2    0 0 0 0 1A1   64F1  8        63F2 15
422  597.174600 0.000E+00 0.000E+00.00000.000  794.65126.000.000000    0 0 0 1 1F2    0 0 0 0 1A1   64A2  3        63A1  5
422  597.174600 0.000E+00 0.000E+00.00000.000  794.65140.000.000000    0 0 0 1 1F2    0 0 0 0 1A1   64F2  9        63F1 15
422  597.191900 0.000E+00 0.000E+00.00000.000  770.29551.000.000000    0 0 0 1 1F2    0 0 0 0 1A1   63A1  5        62A2  1
422  597.191900 0.000E+00 0.000E+00.00000.000  770.29551.000.000000    0 0 0 1 1F2    0 0 0 0 1A1   63F1 14        62F2  3
422  597.221500 0.000E+00 0.000E+00.00000.000  794.66403.000.000000    0 0 0 1 1F2    0 0 0 0 1A1   64E   7        63E  11
422  597.221500 0.000E+00 0.000E+00.00000.000  794.66410.000.000000    0 0 0 1 1F2    0 0 0 0 1A1   64F2 11        63F1 16
422  597.221500 0.000E+00 0.000E+00.00000.000  794.66483.000.000000    0 0 0 1 1F2    0 0 0 0 1A1   64F1 11        63F2 16
422  597.241000 0.000E+00 0.000E+00.00000.000  770.27351.000.000000    0 0 0 1 1F2    0 0 0 0 1A1   63F1 13        62F2  4
422  597.241000 0.000E+00 0.000E+00.00000.000  770.27351.000.000000    0 0 0 1 1F2    0 0 0 0 1A1   63F2 13        62F1  4
422  597.286600 0.000E+00 0.000E+00.00000.000  770.25515.000.000000    0 0 0 1 1F2    0 0 0 0 1A1   63A2  5        62A1  2
422  597.286600 0.000E+00 0.000E+00.00000.000  770.25515.000.000000    0 0 0 1 1F2    0 0 0 0 1A1   63F2 12        62F1  5
422  597.329600 0.000E+00 0.000E+00.00000.000  770.24037.000.000000    0 0 0 1 1F2    0 0 0 0 1A1   63F1 12        62F2  5
422  597.329600 0.000E+00 0.000E+00.00000.000  770.24040.000.000000    0 0 0 1 1F2    0 0 0 0 1A1   63F2 11        62F1  6
422  597.368200 0.000E+00 0.000E+00.00000.000  770.22828.000.000000    0 0 0 1 1F2    0 0 0 0 1A1   63A1  3        62A2  2
422  597.368200 0.000E+00 0.000E+00.00000.000  770.22928.000.000000    0 0 0 1 1F2    0 0 0 0 1A1   63F1 10        62F2  6
422  597.368200 0.000E+00 0.000E+00.00000.000  770.22962.000.000000    0 0 0 1 1F2    0 0 0 0 1A1   63E   7        62E   4
422  597.531000 0.000E+00 0.000E+00.00000.000  746.31148.000.000000    0 0 0 1 1F2    0 0 0 0 1A1   62A2  5        61A1  1
422  597.589500 0.000E+00 0.000E+00.00000.000  746.28083.000.000000    0 0 0 1 1F2    0 0 0 0 1A1   62F1 15        61F2  1
422  597.589500 0.000E+00 0.000E+00.00000.000  746.28083.000.000000    0 0 0 1 1F2    0 0 0 0 1A1   62F2 15        61F1  2
422  597.617900 0.000E+00 0.000E+00.00000.000  770.21330.000.000000    0 0 0 1 1F2    0 0 0 0 1A1   63F1  7        62F2 14
422  597.644300 0.000E+00 0.000E+00.00000.000  746.25440.000.000000    0 0 0 1 1F2    0 0 0 0 1A1   62A1  5        61A2  1
422  597.644300 0.000E+00 0.000E+00.00000.000  746.25440.000.000000    0 0 0 1 1F2    0 0 0 0 1A1   62E  10        61E   2
422  597.644300 0.000E+00 0.000E+00.00000.000  746.25440.000.000000    0 0 0 1 1F2    0 0 0 0 1A1   62F1 14        61F2  2
422  597.658200 0.000E+00 0.000E+00.00000.000  770.22296.000.000000    0 0 0 1 1F2    0 0 0 0 1A1   63E   6        62E  10
422  597.658200 0.000E+00 0.000E+00.00000.000  770.22380.000.000000    0 0 0 1 1F2    0 0 0 0 1A1   63F2  9        62F1 15
422  597.658200 0.000E+00 0.000E+00.00000.000  770.22445.000.000000    0 0 0 1 1F2    0 0 0 0 1A1   63F1  9        62F2 15
422  597.695800 0.000E+00 0.000E+00.00000.000  746.23182.000.000000    0 0 0 1 1F2    0 0 0 0 1A1   62F1 13        61F2  3
422  597.695800 0.000E+00 0.000E+00.00000.000  746.23182.000.000000    0 0 0 1 1F2    0 0 0 0 1A1   62F2 14        61F1  3
422  597.703900 0.000E+00 0.000E+00.00000.000  770.23634.000.000000    0 0 0 1 1F2    0 0 0 0 1A1   63A2  4        62A1  6
422  597.703900 0.000E+00 0.000E+00.00000.000  770.23654.000.000000    0 0 0 1 1F2    0 0 0 0 1A1   63A1  4        62A2  5
422  597.744200 0.000E+00 0.000E+00.00000.000  746.21280.000.000000    0 0 0 1 1F2    0 0 0 0 1A1   62A2  4        61A1  2
422  597.744200 0.000E+00 0.000E+00.00000.000  746.21280.000.000000    0 0 0 1 1F2    0 0 0 0 1A1   62E   9        61E   3
422  597.744200 0.000E+00 0.000E+00.00000.000  746.21280.000.000000    0 0 0 1 1F2    0 0 0 0 1A1   62F2 13        61F1  4
422  597.789000 0.000E+00 0.000E+00.00000.000  746.19715.000.000000    0 0 0 1 1F2    0 0 0 0 1A1   62F1 12        61F2  4
422  597.789000 0.000E+00 0.000E+00.00000.000  746.19715.000.000000    0 0 0 1 1F2    0 0 0 0 1A1   62F2 12        61F1  5
422  597.830200 0.000E+00 0.000E+00.00000.000  746.18485.000.000000    0 0 0 1 1F2    0 0 0 0 1A1   62A1  4        61A2  2
422  597.902200 0.000E+00 0.000E+00.00000.000  746.17144.000.000000    0 0 0 1 1F2    0 0 0 0 1A1   62A2  3        61A1  3
422  598.009200 0.000E+00 0.000E+00.00000.000  746.09881.000.000000    0 0 0 1 1F2    0 0 0 0 1A1   62A1  1        61A2  3
422  598.038400 0.000E+00 0.000E+00.00000.000  722.61939.000.000000    0 0 0 1 1F2    0 0 0 0 1A1   61F1 16        60F2  1
422  598.038400 0.000E+00 0.000E+00.00000.000  722.61939.000.000000    0 0 0 1 1F2    0 0 0 0 1A1   61F2 15        60F1  1
422  598.096100 0.000E+00 0.000E+00.00000.000  722.59251.000.000000    0 0 0 1 1F2    0 0 0 0 1A1   61A1  5        60A2  1
422  598.096100 0.000E+00 0.000E+00.00000.000  722.59251.000.000000    0 0 0 1 1F2    0 0 0 0 1A1   61E  10        60E   1
422  598.096100 0.000E+00 0.000E+00.00000.000  722.59251.000.000000    0 0 0 1 1F2    0 0 0 0 1A1   61F1 15        60F2  2
422  598.103000 0.000E+00 0.000E+00.00000.000  746.16550.000.000000    0 0 0 1 1F2    0 0 0 0 1A1   62A1  3        61A2  5
422  598.103000 0.000E+00 0.000E+00.00000.000  746.16566.000.000000    0 0 0 1 1F2    0 0 0 0 1A1   62F1  7        61F2 13
422  598.142400 0.000E+00 0.000E+00.00000.000  746.17585.000.000000    0 0 0 1 1F2    0 0 0 0 1A1   62E   6        61E  10
422  598.149800 0.000E+00 0.000E+00.00000.000  722.56947.000.000000    0 0 0 1 1F2    0 0 0 0 1A1   61F1 14        60F2  3
422  598.149800 0.000E+00 0.000E+00.00000.000  722.56947.000.000000    0 0 0 1 1F2    0 0 0 0 1A1   61F2 14        60F1  2
422  598.187200 0.000E+00 0.000E+00.00000.000  746.18827.000.000000    0 0 0 1 1F2    0 0 0 0 1A1   62F2 11        61F1 16
422  598.187200 0.000E+00 0.000E+00.00000.000  746.18841.000.000000    0 0 0 1 1F2    0 0 0 0 1A1   62F1 11        61F2 15
422  598.187200 0.000E+00 0.000E+00.00000.000  746.18843.000.000000    0 0 0 1 1F2    0 0 0 0 1A1   62E   8        61E  11
422  598.200400 0.000E+00 0.000E+00.00000.000  722.54993.000.000000    0 0 0 1 1F2    0 0 0 0 1A1   61A2  5        60A1  1
422  598.200400 0.000E+00 0.000E+00.00000.000  722.54993.000.000000    0 0 0 1 1F2    0 0 0 0 1A1   61E   9        60E   2
422  598.200400 0.000E+00 0.000E+00.00000.000  722.54993.000.000000    0 0 0 1 1F2    0 0 0 0 1A1   61F2 13        60F1  3
422  598.247100 0.000E+00 0.000E+00.00000.000  722.53364.000.000000    0 0 0 1 1F2    0 0 0 0 1A1   61F1 13        60F2  4
422  598.247100 0.000E+00 0.000E+00.00000.000  722.53364.000.000000    0 0 0 1 1F2    0 0 0 0 1A1   61F2 12        60F1  4
422  598.290900 0.000E+00 0.000E+00.00000.000  722.52051.000.000000    0 0 0 1 1F2    0 0 0 0 1A1   61A1  4        60A2  2
422  598.290900 0.000E+00 0.000E+00.00000.000  722.52068.000.000000    0 0 0 1 1F2    0 0 0 0 1A1   61F1 12        60F2  5
422  598.290900 0.000E+00 0.000E+00.00000.000  722.52074.000.000000    0 0 0 1 1F2    0 0 0 0 1A1   61E   8        60E   3
422  598.331000 0.000E+00 0.000E+00.00000.000  722.51079.000.000000    0 0 0 1 1F2    0 0 0 0 1A1   61F2 10        60F1  5
422  598.331000 0.000E+00 0.000E+00.00000.000  722.51098.000.000000    0 0 0 1 1F2    0 0 0 0 1A1   61F1 10        60F2  6
422  598.367600 0.000E+00 0.000E+00.00000.000  722.49940.000.000000    0 0 0 1 1F2    0 0 0 0 1A1   61A2  3        60A1  2
422  598.367600 0.000E+00 0.000E+00.00000.000  722.50332.000.000000    0 0 0 1 1F2    0 0 0 0 1A1   61F2  8        60F1  6
422  598.367600 0.000E+00 0.000E+00.00000.000  722.50393.000.000000    0 0 0 1 1F2    0 0 0 0 1A1   61E   6        60E   4
422  598.431100 0.000E+00 0.000E+00.00000.000  722.48659.000.000000    0 0 0 1 1F2    0 0 0 0 1A1   61A1  2        60A2  3
422  598.457300 0.000E+00 0.000E+00.00000.000  722.45622.000.000000    0 0 0 1 1F2    0 0 0 0 1A1   61A1  1        60A2  3
422  598.546500 0.000E+00 0.000E+00.00000.000  699.30998.000.000000    0 0 0 1 1F2    0 0 0 0 1A1   60A1  6        59A2  1
422  598.546500 0.000E+00 0.000E+00.00000.000  699.30998.000.000000    0 0 0 1 1F2    0 0 0 0 1A1   60E  10        59E   1
422  598.546500 0.000E+00 0.000E+00.00000.000  699.30998.000.000000    0 0 0 1 1F2    0 0 0 0 1A1   60F1 15        59F2  1
422  598.556200 0.000E+00 0.000E+00.00000.000  722.45622.000.000000    0 0 0 1 1F2    0 0 0 0 1A1   61A1  1        60A2  4
422  598.556200 0.000E+00 0.000E+00.00000.000  722.45622.000.000000    0 0 0 1 1F2    0 0 0 0 1A1   61F1  3        60F2 12
422  598.589000 0.000E+00 0.000E+00.00000.000  722.49687.000.000000    0 0 0 1 1F2    0 0 0 0 1A1   61E   5        60E   9
422  598.589000 0.000E+00 0.000E+00.00000.000  722.49771.000.000000    0 0 0 1 1F2    0 0 0 0 1A1   61F1  8        60F2 14
422  598.602700 0.000E+00 0.000E+00.00000.000  699.28656.000.000000    0 0 0 1 1F2    0 0 0 0 1A1   60F1 14        59F2  2
422  598.602700 0.000E+00 0.000E+00.00000.000  699.28656.000.000000    0 0 0 1 1F2    0 0 0 0 1A1   60F2 15        59F1  1
422  598.627300 0.000E+00 0.000E+00.00000.000  722.50748.000.000000    0 0 0 1 1F2    0 0 0 0 1A1   61A1  3        60A2  5
422  598.627300 0.000E+00 0.000E+00.00000.000  722.50880.000.000000    0 0 0 1 1F2    0 0 0 0 1A1   61A2  4        60A1  5
422  598.655400 0.000E+00 0.000E+00.00000.000  699.26661.000.000000    0 0 0 1 1F2    0 0 0 0 1A1   60A2  5        59A1  1
422  598.655400 0.000E+00 0.000E+00.00000.000  699.26661.000.000000    0 0 0 1 1F2    0 0 0 0 1A1   60E   9        59E   2
422  598.655400 0.000E+00 0.000E+00.00000.000  699.26661.000.000000    0 0 0 1 1F2    0 0 0 0 1A1   60F2 14        59F1  2
422  598.671000 0.000E+00 0.000E+00.00000.000  722.51976.000.000000    0 0 0 1 1F2    0 0 0 0 1A1   61E   7        60E  10
422  598.671000 0.000E+00 0.000E+00.00000.000  722.51983.000.000000    0 0 0 1 1F2    0 0 0 0 1A1   61F1 11        60F2 16
422  598.671000 0.000E+00 0.000E+00.00000.000  722.52009.000.000000    0 0 0 1 1F2    0 0 0 0 1A1   61F2 11        60F1 15
422  598.704700 0.000E+00 0.000E+00.00000.000  699.24984.000.000000    0 0 0 1 1F2    0 0 0 0 1A1   60F1 13        59F2  3
422  598.704700 0.000E+00 0.000E+00.00000.000  699.24984.000.000000    0 0 0 1 1F2    0 0 0 0 1A1   60F2 13        59F1  3
422  598.750700 0.000E+00 0.000E+00.00000.000  699.23606.000.000000    0 0 0 1 1F2    0 0 0 0 1A1   60E   8        59E   3
422  598.750700 0.000E+00 0.000E+00.00000.000  699.23606.000.000000    0 0 0 1 1F2    0 0 0 0 1A1   60F1 12        59F2  4
422  598.750700 0.000E+00 0.000E+00.00000.000  699.23607.000.000000    0 0 0 1 1F2    0 0 0 0 1A1   60A1  5        59A2  2
422  598.793100 0.000E+00 0.000E+00.00000.000  699.22519.000.000000    0 0 0 1 1F2    0 0 0 0 1A1   60F2 11        59F1  4
422  598.793100 0.000E+00 0.000E+00.00000.000  699.22530.000.000000    0 0 0 1 1F2    0 0 0 0 1A1   60F1 10        59F2  5
422  598.832500 0.000E+00 0.000E+00.00000.000  699.21650.000.000000    0 0 0 1 1F2    0 0 0 0 1A1   60E   6        59E   4
422  598.832500 0.000E+00 0.000E+00.00000.000  699.21670.000.000000    0 0 0 1 1F2    0 0 0 0 1A1   60F2  9        59F1  5
422  598.832500 0.000E+00 0.000E+00.00000.000  699.21699.000.000000    0 0 0 1 1F2    0 0 0 0 1A1   60A2  3        59A1  2
422  598.867800 0.000E+00 0.000E+00.00000.000  699.20892.000.000000    0 0 0 1 1F2    0 0 0 0 1A1   60F2  7        59F1  6
422  598.867800 0.000E+00 0.000E+00.00000.000  699.20983.000.000000    0 0 0 1 1F2    0 0 0 0 1A1   60F2  8        59F1  6
422  598.900300 0.000E+00 0.000E+00.00000.000  699.20740.000.000000    0 0 0 1 1F2    0 0 0 0 1A1   60A1  3        59A2  3
422  598.974800 0.000E+00 0.000E+00.00000.000  699.17144.000.000000    0 0 0 1 1F2    0 0 0 0 1A1   60F2  3        59F1  8
422  599.044300 0.000E+00 0.000E+00.00000.000  699.19925.000.000000    0 0 0 1 1F2    0 0 0 0 1A1   60A2  2        59A1  4
422  599.044300 0.000E+00 0.000E+00.00000.000  699.19929.000.000000    0 0 0 1 1F2    0 0 0 0 1A1   60F2  6        59F1 12
422  599.054400 0.000E+00 0.000E+00.00000.000  676.38320.000.000000    0 0 0 1 1F2    0 0 0 0 1A1   59F1 15        58F2  1
422  599.054400 0.000E+00 0.000E+00.00000.000  676.38320.000.000000    0 0 0 1 1F2    0 0 0 0 1A1   59F2 15        58F1  1
422  599.075600 0.000E+00 0.000E+00.00000.000  699.21375.000.000000    0 0 0 1 1F2    0 0 0 0 1A1   60F1  8        59F2 13
422  599.109600 0.000E+00 0.000E+00.00000.000  676.36294.000.000000    0 0 0 1 1F2    0 0 0 0 1A1   59A2  5        58A1  1
422  599.109600 0.000E+00 0.000E+00.00000.000  676.36294.000.000000    0 0 0 1 1F2    0 0 0 0 1A1   59E  10        58E   1
422  599.109600 0.000E+00 0.000E+00.00000.000  676.36294.000.000000    0 0 0 1 1F2    0 0 0 0 1A1   59F2 14        58F1  2
422  599.112900 0.000E+00 0.000E+00.00000.000  699.21928.000.000000    0 0 0 1 1F2    0 0 0 0 1A1   60F1  9        59F2 14
422  599.112900 0.000E+00 0.000E+00.00000.000  699.22036.000.000000    0 0 0 1 1F2    0 0 0 0 1A1   60F2 10        59F1 14
422  599.155600 0.000E+00 0.000E+00.00000.000  699.23175.000.000000    0 0 0 1 1F2    0 0 0 0 1A1   60A1  4        59A2  6
422  599.155600 0.000E+00 0.000E+00.00000.000  699.23179.000.000000    0 0 0 1 1F2    0 0 0 0 1A1   60F1 11        59F2 15
422  599.155600 0.000E+00 0.000E+00.00000.000  699.23180.000.000000    0 0 0 1 1F2    0 0 0 0 1A1   60A2  4        59A1  5
422  599.155600 0.000E+00 0.000E+00.00000.000  699.23181.000.000000    0 0 0 1 1F2    0 0 0 0 1A1   60F2 12        59F1 15
422  599.161300 0.000E+00 0.000E+00.00000.000  676.34582.000.000000    0 0 0 1 1F2    0 0 0 0 1A1   59F1 14        58F2  2
422  599.161300 0.000E+00 0.000E+00.00000.000  676.34582.000.000000    0 0 0 1 1F2    0 0 0 0 1A1   59F2 13        58F1  3
422  599.209400 0.000E+00 0.000E+00.00000.000  676.33158.000.000000    0 0 0 1 1F2    0 0 0 0 1A1   59A1  4        58A2  1
422  599.209400 0.000E+00 0.000E+00.00000.000  676.33158.000.000000    0 0 0 1 1F2    0 0 0 0 1A1   59E   9        58E   2
422  599.209400 0.000E+00 0.000E+00.00000.000  676.33158.000.000000    0 0 0 1 1F2    0 0 0 0 1A1   59F1 13        58F2  3
422  599.254100 0.000E+00 0.000E+00.00000.000  676.32005.000.000000    0 0 0 1 1F2    0 0 0 0 1A1   59F1 11        58F2  4
422  599.254100 0.000E+00 0.000E+00.00000.000  676.32011.000.000000    0 0 0 1 1F2    0 0 0 0 1A1   59F2 11        58F1  4
422  599.295500 0.000E+00 0.000E+00.00000.000  676.31160.000.000000    0 0 0 1 1F2    0 0 0 0 1A1   59A2  4        58A1  2
422  599.333500 0.000E+00 0.000E+00.00000.000  676.30571.000.000000    0 0 0 1 1F2    0 0 0 0 1A1   59F1  9        58F2  5
422  599.333500 0.000E+00 0.000E+00.00000.000  676.30591.000.000000    0 0 0 1 1F2    0 0 0 0 1A1   59F2  8        58F1  6
422  599.368100 0.000E+00 0.000E+00.00000.000  676.29207.000.000000    0 0 0 1 1F2    0 0 0 0 1A1   59F1  6        58F2  6
422  599.368100 0.000E+00 0.000E+00.00000.000  676.29233.000.000000    0 0 0 1 1F2    0 0 0 0 1A1   59A1  2        58A2  2
422  599.399300 0.000E+00 0.000E+00.00000.000  676.29148.000.000000    0 0 0 1 1F2    0 0 0 0 1A1   59F2  5        58F1  7
422  599.427000 0.000E+00 0.000E+00.00000.000  676.28046.000.000000    0 0 0 1 1F2    0 0 0 0 1A1   59A2  2        58A1  3
422  599.494900 0.000E+00 0.000E+00.00000.000  676.26662.000.000000    0 0 0 1 1F2    0 0 0 0 1A1   59A1  1        58A2  3
422  599.504800 0.000E+00 0.000E+00.00000.000  676.25015.000.000000    0 0 0 1 1F2    0 0 0 0 1A1   59F1  1        58F2  9
422  599.532000 0.000E+00 0.000E+00.00000.000  676.29164.000.000000    0 0 0 1 1F2    0 0 0 0 1A1   59E   4        58E   8
422  599.532000 0.000E+00 0.000E+00.00000.000  676.29200.000.000000    0 0 0 1 1F2    0 0 0 0 1A1   59F2  6        58F1 12
422  599.562700 0.000E+00 0.000E+00.00000.000  653.83900.000.000000    0 0 0 1 1F2    0 0 0 0 1A1   58A2  5        57A1  1
422  599.562700 0.000E+00 0.000E+00.00000.000  653.83900.000.000000    0 0 0 1 1F2    0 0 0 0 1A1   58E  10        57E   1
422  599.562700 0.000E+00 0.000E+00.00000.000  653.83900.000.000000    0 0 0 1 1F2    0 0 0 0 1A1   58F2 15        57F1  1
422  599.599100 0.000E+00 0.000E+00.00000.000  676.31204.000.000000    0 0 0 1 1F2    0 0 0 0 1A1   59F1 10        58F2 14
422  599.599100 0.000E+00 0.000E+00.00000.000  676.31245.000.000000    0 0 0 1 1F2    0 0 0 0 1A1   59F2 10        58F1 14
422  599.599100 0.000E+00 0.000E+00.00000.000  676.31267.000.000000    0 0 0 1 1F2    0 0 0 0 1A1   59E   7        58E   9
422  599.616600 0.000E+00 0.000E+00.00000.000  653.82162.000.000000    0 0 0 1 1F2    0 0 0 0 1A1   58F1 14        57F2  1
422  599.616600 0.000E+00 0.000E+00.00000.000  653.82162.000.000000    0 0 0 1 1F2    0 0 0 0 1A1   58F2 14        57F1  2
422  599.640900 0.000E+00 0.000E+00.00000.000  676.32367.000.000000    0 0 0 1 1F2    0 0 0 0 1A1   59E   8        58E  10
422  599.640900 0.000E+00 0.000E+00.00000.000  676.32367.000.000000    0 0 0 1 1F2    0 0 0 0 1A1   59F2 12        58F1 15
422  599.640900 0.000E+00 0.000E+00.00000.000  676.32368.000.000000    0 0 0 1 1F2    0 0 0 0 1A1   59F1 12        58F2 15
422  599.667100 0.000E+00 0.000E+00.00000.000  653.80706.000.000000    0 0 0 1 1F2    0 0 0 0 1A1   58A1  5        57A2  1
422  599.667100 0.000E+00 0.000E+00.00000.000  653.80706.000.000000    0 0 0 1 1F2    0 0 0 0 1A1   58E   9        57E   2
422  599.667100 0.000E+00 0.000E+00.00000.000  653.80706.000.000000    0 0 0 1 1F2    0 0 0 0 1A1   58F1 13        57F2  2
422  599.714400 0.000E+00 0.000E+00.00000.000  653.79511.000.000000    0 0 0 1 1F2    0 0 0 0 1A1   58F2 12        57F1  3
422  599.714400 0.000E+00 0.000E+00.00000.000  653.79513.000.000000    0 0 0 1 1F2    0 0 0 0 1A1   58F1 11        57F2  3
422  599.758000 0.000E+00 0.000E+00.00000.000  653.78616.000.000000    0 0 0 1 1F2    0 0 0 0 1A1   58A2  4        57A1  2
422  599.798500 0.000E+00 0.000E+00.00000.000  653.77870.000.000000    0 0 0 1 1F2    0 0 0 0 1A1   58F1  9        57F2  4
422  599.798500 0.000E+00 0.000E+00.00000.000  653.77927.000.000000    0 0 0 1 1F2    0 0 0 0 1A1   58F2  9        57F1  5
422  599.835000 0.000E+00 0.000E+00.00000.000  653.77228.000.000000    0 0 0 1 1F2    0 0 0 0 1A1   58E   5        57E   4
422  599.835000 0.000E+00 0.000E+00.00000.000  653.77237.000.000000    0 0 0 1 1F2    0 0 0 0 1A1   58F1  7        57F2  5
422  599.835000 0.000E+00 0.000E+00.00000.000  653.77246.000.000000    0 0 0 1 1F2    0 0 0 0 1A1   58A1  3        57A2  2
422  599.868600 0.000E+00 0.000E+00.00000.000  653.76458.000.000000    0 0 0 1 1F2    0 0 0 0 1A1   58F1  5        57F2  6
422  599.868600 0.000E+00 0.000E+00.00000.000  653.76488.000.000000    0 0 0 1 1F2    0 0 0 0 1A1   58F1  6        57F2  6
422  599.947400 0.000E+00 0.000E+00.00000.000  653.75443.000.000000    0 0 0 1 1F2    0 0 0 0 1A1   58A1  2        57A2  3
422  600.050700 0.000E+00 0.000E+00.00000.000  653.77382.000.000000    0 0 0 1 1F2    0 0 0 0 1A1   58F2  8        57F1 13
422  600.071000 0.000E+00 0.000E+00.00000.000  631.67733.000.000000    0 0 0 1 1F2    0 0 0 0 1A1   57F1 15        56F2  1
422  600.071000 0.000E+00 0.000E+00.00000.000  631.67733.000.000000    0 0 0 1 1F2    0 0 0 0 1A1   57F2 14        56F1  1
422  600.086100 0.000E+00 0.000E+00.00000.000  653.78352.000.000000    0 0 0 1 1F2    0 0 0 0 1A1   58A2  3        57A1  5
422  600.086100 0.000E+00 0.000E+00.00000.000  653.78404.000.000000    0 0 0 1 1F2    0 0 0 0 1A1   58F2 10        57F1 14
422  600.086100 0.000E+00 0.000E+00.00000.000  653.78429.000.000000    0 0 0 1 1F2    0 0 0 0 1A1   58A1  4        57A2  5
422  600.086100 0.000E+00 0.000E+00.00000.000  653.78430.000.000000    0 0 0 1 1F2    0 0 0 0 1A1   58F1 10        57F2 13
422  600.123900 0.000E+00 0.000E+00.00000.000  631.66257.000.000000    0 0 0 1 1F2    0 0 0 0 1A1   57A1  5        56A2  1
422  600.123900 0.000E+00 0.000E+00.00000.000  631.66257.000.000000    0 0 0 1 1F2    0 0 0 0 1A1   57E   9        56E   1
422  600.123900 0.000E+00 0.000E+00.00000.000  631.66257.000.000000    0 0 0 1 1F2    0 0 0 0 1A1   57F1 14        56F2  2
422  600.127000 0.000E+00 0.000E+00.00000.000  653.79585.000.000000    0 0 0 1 1F2    0 0 0 0 1A1   58F1 12        57F2 14
422  600.127000 0.000E+00 0.000E+00.00000.000  653.79588.000.000000    0 0 0 1 1F2    0 0 0 0 1A1   58F2 13        57F1 15
422  600.173400 0.000E+00 0.000E+00.00000.000  631.65035.000.000000    0 0 0 1 1F2    0 0 0 0 1A1   57F1 13        56F2  3
422  600.173400 0.000E+00 0.000E+00.00000.000  631.65035.000.000000    0 0 0 1 1F2    0 0 0 0 1A1   57F2 13        56F1  2
422  600.219300 0.000E+00 0.000E+00.00000.000  631.64055.000.000000    0 0 0 1 1F2    0 0 0 0 1A1   57E   8        56E   2
422  600.261800 0.000E+00 0.000E+00.00000.000  631.63280.000.000000    0 0 0 1 1F2    0 0 0 0 1A1   57F2  9        56F1  4
422  600.261800 0.000E+00 0.000E+00.00000.000  631.63330.000.000000    0 0 0 1 1F2    0 0 0 0 1A1   57F1 10        56F2  4
422  600.301100 0.000E+00 0.000E+00.00000.000  631.62549.000.000000    0 0 0 1 1F2    0 0 0 0 1A1   57E   5        56E   3
422  600.301100 0.000E+00 0.000E+00.00000.000  631.62594.000.000000    0 0 0 1 1F2    0 0 0 0 1A1   57F1  8        56F2  5
422  600.301100 0.000E+00 0.000E+00.00000.000  631.62828.000.000000    0 0 0 1 1F2    0 0 0 0 1A1   57A1  3        56A2  2
422  600.301100 0.000E+00 0.000E+00.00000.000  631.62928.000.000000    0 0 0 1 1F2    0 0 0 0 1A1   57F1  9        56F2  5
422  600.336800 0.000E+00 0.000E+00.00000.000  631.62395.000.000000    0 0 0 1 1F2    0 0 0 0 1A1   57F1  7        56F2  6
422  600.336800 0.000E+00 0.000E+00.00000.000  631.62395.000.000000    0 0 0 1 1F2    0 0 0 0 1A1   57F2  7        56F1  5
422  600.398200 0.000E+00 0.000E+00.00000.000  631.60857.000.000000    0 0 0 1 1F2    0 0 0 0 1A1   57F1  4        56F2  7
422  600.445700 0.000E+00 0.000E+00.00000.000  631.59747.000.000000    0 0 0 1 1F2    0 0 0 0 1A1   57A1  1        56A2  3
422  600.460200 0.000E+00 0.000E+00.00000.000  631.59748.000.000000    0 0 0 1 1F2    0 0 0 0 1A1   57F2  2        56F1  8
422  600.483600 0.000E+00 0.000E+00.00000.000  631.58423.000.000000    0 0 0 1 1F2    0 0 0 0 1A1   57A2  1        56A1  3
422  600.510900 0.000E+00 0.000E+00.00000.000  631.61815.000.000000    0 0 0 1 1F2    0 0 0 0 1A1   57A1  2        56A2  4
422  600.539100 0.000E+00 0.000E+00.00000.000  631.62923.000.000000    0 0 0 1 1F2    0 0 0 0 1A1   57F2  8        56F1 12
422  600.573600 0.000E+00 0.000E+00.00000.000  631.63701.000.000000    0 0 0 1 1F2    0 0 0 0 1A1   57E   7        56E   9
422  600.573600 0.000E+00 0.000E+00.00000.000  631.63708.000.000000    0 0 0 1 1F2    0 0 0 0 1A1   57F1 11        56F2 14
422  600.573600 0.000E+00 0.000E+00.00000.000  631.63710.000.000000    0 0 0 1 1F2    0 0 0 0 1A1   57F2 10        56F1 13
422  600.579600 0.000E+00 0.000E+00.00000.000  609.89814.000.000000    0 0 0 1 1F2    0 0 0 0 1A1   56A1  5        55A2  1
422  600.579600 0.000E+00 0.000E+00.00000.000  609.89814.000.000000    0 0 0 1 1F2    0 0 0 0 1A1   56E  10        55E   1
422  600.579600 0.000E+00 0.000E+00.00000.000  609.89814.000.000000    0 0 0 1 1F2    0 0 0 0 1A1   56F1 14        55F2  1
422  600.613500 0.000E+00 0.000E+00.00000.000  631.64847.000.000000    0 0 0 1 1F2    0 0 0 0 1A1   57A1  4        56A2  5
422  600.613500 0.000E+00 0.000E+00.00000.000  631.64847.000.000000    0 0 0 1 1F2    0 0 0 0 1A1   57A2  5        56A1  5
422  600.613500 0.000E+00 0.000E+00.00000.000  631.64847.000.000000    0 0 0 1 1F2    0 0 0 0 1A1   57F1 12        56F2 15
422  600.613500 0.000E+00 0.000E+00.00000.000  631.64847.000.000000    0 0 0 1 1F2    0 0 0 0 1A1   57F2 12        56F1 14
422  600.631300 0.000E+00 0.000E+00.00000.000  609.88575.000.000000    0 0 0 1 1F2    0 0 0 0 1A1   56F1 13        55F2  2
422  600.631300 0.000E+00 0.000E+00.00000.000  609.88575.000.000000    0 0 0 1 1F2    0 0 0 0 1A1   56F2 14        55F1  1
422  600.679700 0.000E+00 0.000E+00.00000.000  609.87564.000.000000    0 0 0 1 1F2    0 0 0 0 1A1   56A2  4        55A1  1
422  600.724600 0.000E+00 0.000E+00.00000.000  609.86767.000.000000    0 0 0 1 1F2    0 0 0 0 1A1   56F1 10        55F2  3
422  600.724600 0.000E+00 0.000E+00.00000.000  609.86777.000.000000    0 0 0 1 1F2    0 0 0 0 1A1   56F2 10        55F1  3
422  600.766000 0.000E+00 0.000E+00.00000.000  609.85958.000.000000    0 0 0 1 1F2    0 0 0 0 1A1   56A1  3        55A2  2
422  600.766000 0.000E+00 0.000E+00.00000.000  609.86124.000.000000    0 0 0 1 1F2    0 0 0 0 1A1   56F1  8        55F2  4
422  600.766000 0.000E+00 0.000E+00.00000.000  609.86202.000.000000    0 0 0 1 1F2    0 0 0 0 1A1   56E   6        55E   3
422  600.766000 0.000E+00 0.000E+00.00000.000  609.86310.000.000000    0 0 0 1 1F2    0 0 0 0 1A1   56F1  9        55F2  4
422  600.766000 0.000E+00 0.000E+00.00000.000  609.86368.000.000000    0 0 0 1 1F2    0 0 0 0 1A1   56A1  4        55A2  2
422  600.804200 0.000E+00 0.000E+00.00000.000  609.85666.000.000000    0 0 0 1 1F2    0 0 0 0 1A1   56F2  7        55F1  4
422  600.804200 0.000E+00 0.000E+00.00000.000  609.85725.000.000000    0 0 0 1 1F2    0 0 0 0 1A1   56F2  8        55F1  4
422  600.804200 0.000E+00 0.000E+00.00000.000  609.85799.000.000000    0 0 0 1 1F2    0 0 0 0 1A1   56F1  7        55F2  5
422  600.838700 0.000E+00 0.000E+00.00000.000  609.85119.000.000000    0 0 0 1 1F2    0 0 0 0 1A1   56A2  2        55A1  2
422  600.838700 0.000E+00 0.000E+00.00000.000  609.85125.000.000000    0 0 0 1 1F2    0 0 0 0 1A1   56F2  6        55F1  5
422  600.897900 0.000E+00 0.000E+00.00000.000  609.84321.000.000000    0 0 0 1 1F2    0 0 0 0 1A1   56A1  2        55A2  3
422  600.922300 0.000E+00 0.000E+00.00000.000  609.82167.000.000000    0 0 0 1 1F2    0 0 0 0 1A1   56A1  1        55A2  3
422  600.922300 0.000E+00 0.000E+00.00000.000  609.84339.000.000000    0 0 0 1 1F2    0 0 0 0 1A1   56F2  5        55F1  7
422  601.028300 0.000E+00 0.000E+00.00000.000  609.86249.000.000000    0 0 0 1 1F2    0 0 0 0 1A1   56F2  9        55F1 12
422  601.028300 0.000E+00 0.000E+00.00000.000  609.86252.000.000000    0 0 0 1 1F2    0 0 0 0 1A1   56A2  3        55A1  4
422  601.028300 0.000E+00 0.000E+00.00000.000  609.86310.000.000000    0 0 0 1 1F2    0 0 0 0 1A1   56F1  9        55F2 12
422  601.028300 0.000E+00 0.000E+00.00000.000  609.86368.000.000000    0 0 0 1 1F2    0 0 0 0 1A1   56A1  4        55A2  5
422  601.061800 0.000E+00 0.000E+00.00000.000  609.87050.000.000000    0 0 0 1 1F2    0 0 0 0 1A1   56E   7        55E   9
422  601.061800 0.000E+00 0.000E+00.00000.000  609.87050.000.000000    0 0 0 1 1F2    0 0 0 0 1A1   56F2 11        55F1 13
422  601.061800 0.000E+00 0.000E+00.00000.000  609.87055.000.000000    0 0 0 1 1F2    0 0 0 0 1A1   56F1 11        55F2 13
422  601.088200 0.000E+00 0.000E+00.00000.000  588.50136.000.000000    0 0 0 1 1F2    0 0 0 0 1A1   55F1 14        54F2  1
422  601.088200 0.000E+00 0.000E+00.00000.000  588.50136.000.000000    0 0 0 1 1F2    0 0 0 0 1A1   55F2 14        54F1  1
422  601.100700 0.000E+00 0.000E+00.00000.000  609.88166.000.000000    0 0 0 1 1F2    0 0 0 0 1A1   56E   9        55E  10
422  601.100700 0.000E+00 0.000E+00.00000.000  609.88166.000.000000    0 0 0 1 1F2    0 0 0 0 1A1   56F1 12        55F2 14
422  601.100700 0.000E+00 0.000E+00.00000.000  609.88166.000.000000    0 0 0 1 1F2    0 0 0 0 1A1   56F2 13        55F1 14
422  601.139000 0.000E+00 0.000E+00.00000.000  588.49112.000.000000    0 0 0 1 1F2    0 0 0 0 1A1   55A2  5        54A1  1
422  601.186300 0.000E+00 0.000E+00.00000.000  588.48292.000.000000    0 0 0 1 1F2    0 0 0 0 1A1   55F1 11        54F2  2
422  601.186300 0.000E+00 0.000E+00.00000.000  588.48293.000.000000    0 0 0 1 1F2    0 0 0 0 1A1   55F2 10        54F1  3
422  601.230000 0.000E+00 0.000E+00.00000.000  588.47668.000.000000    0 0 0 1 1F2    0 0 0 0 1A1   55A1  3        54A2  1
422  601.270400 0.000E+00 0.000E+00.00000.000  588.47168.000.000000    0 0 0 1 1F2    0 0 0 0 1A1   55F1  8        54F2  4
422  601.270400 0.000E+00 0.000E+00.00000.000  588.47325.000.000000    0 0 0 1 1F2    0 0 0 0 1A1   55F2  8        54F1  4
422  601.307300 0.000E+00 0.000E+00.00000.000  588.46961.000.000000    0 0 0 1 1F2    0 0 0 0 1A1   55A2  3        54A1  2
422  601.307300 0.000E+00 0.000E+00.00000.000  588.47022.000.000000    0 0 0 1 1F2    0 0 0 0 1A1   55F2  7        54F1  5
422  601.340900 0.000E+00 0.000E+00.00000.000  588.46520.000.000000    0 0 0 1 1F2    0 0 0 0 1A1   55F2  5        54F1  6
422  601.340900 0.000E+00 0.000E+00.00000.000  588.46536.000.000000    0 0 0 1 1F2    0 0 0 0 1A1   55F1  6        54F2  5
422  601.371200 0.000E+00 0.000E+00.00000.000  588.46525.000.000000    0 0 0 1 1F2    0 0 0 0 1A1   55A1  2        54A2  2
422  601.371200 0.000E+00 0.000E+00.00000.000  588.46536.000.000000    0 0 0 1 1F2    0 0 0 0 1A1   55F1  6        54F2  6
422  601.439300 0.000E+00 0.000E+00.00000.000  588.43955.000.000000    0 0 0 1 1F2    0 0 0 0 1A1   55A2  1        54A1  3
422  601.456200 0.000E+00 0.000E+00.00000.000  588.43956.000.000000    0 0 0 1 1F2    0 0 0 0 1A1   55F1  1        54F2  8
422  601.518200 0.000E+00 0.000E+00.00000.000  588.47659.000.000000    0 0 0 1 1F2    0 0 0 0 1A1   55F2  9        54F1 12
422  601.550700 0.000E+00 0.000E+00.00000.000  588.48465.000.000000    0 0 0 1 1F2    0 0 0 0 1A1   55A2  4        54A1  5
422  601.550700 0.000E+00 0.000E+00.00000.000  588.48466.000.000000    0 0 0 1 1F2    0 0 0 0 1A1   55A1  4        54A2  4
422  601.550700 0.000E+00 0.000E+00.00000.000  588.48466.000.000000    0 0 0 1 1F2    0 0 0 0 1A1   55F1 12        54F2 13
422  601.550700 0.000E+00 0.000E+00.00000.000  588.48466.000.000000    0 0 0 1 1F2    0 0 0 0 1A1   55F2 11        54F1 13
422  601.588700 0.000E+00 0.000E+00.00000.000  588.49553.000.000000    0 0 0 1 1F2    0 0 0 0 1A1   55E   9        54E   9
422  601.588700 0.000E+00 0.000E+00.00000.000  588.49553.000.000000    0 0 0 1 1F2    0 0 0 0 1A1   55F1 13        54F2 14
422  601.588700 0.000E+00 0.000E+00.00000.000  588.49553.000.000000    0 0 0 1 1F2    0 0 0 0 1A1   55F2 13        54F1 14
422  601.597200 0.000E+00 0.000E+00.00000.000  567.48696.000.000000    0 0 0 1 1F2    0 0 0 0 1A1   54E   9        53E   1
422  601.646700 0.000E+00 0.000E+00.00000.000  567.47865.000.000000    0 0 0 1 1F2    0 0 0 0 1A1   54F2 11        53F1  2
422  601.646700 0.000E+00 0.000E+00.00000.000  567.47866.000.000000    0 0 0 1 1F2    0 0 0 0 1A1   54F1 11        53F2  1
422  601.692900 0.000E+00 0.000E+00.00000.000  567.47139.000.000000    0 0 0 1 1F2    0 0 0 0 1A1   54E   6        53E   2
422  601.735500 0.000E+00 0.000E+00.00000.000  567.46772.000.000000    0 0 0 1 1F2    0 0 0 0 1A1   54F2  9        53F1  3
422  601.735500 0.000E+00 0.000E+00.00000.000  567.46789.000.000000    0 0 0 1 1F2    0 0 0 0 1A1   54F1  8        53F2  3
422  601.774900 0.000E+00 0.000E+00.00000.000  567.46067.000.000000    0 0 0 1 1F2    0 0 0 0 1A1   54F2  6        53F1  4
422  601.774900 0.000E+00 0.000E+00.00000.000  567.46103.000.000000    0 0 0 1 1F2    0 0 0 0 1A1   54A2  2        53A1  2
422  601.774900 0.000E+00 0.000E+00.00000.000  567.46401.000.000000    0 0 0 1 1F2    0 0 0 0 1A1   54F2  7        53F1  4
422  601.774900 0.000E+00 0.000E+00.00000.000  567.46435.000.000000    0 0 0 1 1F2    0 0 0 0 1A1   54E   5        53E   3
422  601.810800 0.000E+00 0.000E+00.00000.000  567.46005.000.000000    0 0 0 1 1F2    0 0 0 0 1A1   54F1  5        53F2  4
422  601.810800 0.000E+00 0.000E+00.00000.000  567.46067.000.000000    0 0 0 1 1F2    0 0 0 0 1A1   54F2  6        53F1  5
422  601.843300 0.000E+00 0.000E+00.00000.000  567.45438.000.000000    0 0 0 1 1F2    0 0 0 0 1A1   54A1  2        53A2  2
422  601.843300 0.000E+00 0.000E+00.00000.000  567.45442.000.000000    0 0 0 1 1F2    0 0 0 0 1A1   54F1  4        53F2  5
422  601.872500 0.000E+00 0.000E+00.00000.000  567.45440.000.000000    0 0 0 1 1F2    0 0 0 0 1A1   54F2  4        53F1  6
422  601.872500 0.000E+00 0.000E+00.00000.000  567.45442.000.000000    0 0 0 1 1F2    0 0 0 0 1A1   54F1  4        53F2  6
422  601.936500 0.000E+00 0.000E+00.00000.000  567.43799.000.000000    0 0 0 1 1F2    0 0 0 0 1A1   54F2  1        53F1  8
422  601.938700 0.000E+00 0.000E+00.00000.000  567.43800.000.000000    0 0 0 1 1F2    0 0 0 0 1A1   54F1  1        53F2  7
422  601.950700 0.000E+00 0.000E+00.00000.000  567.43800.000.000000    0 0 0 1 1F2    0 0 0 0 1A1   54A1  1        53A2  3
422  601.957600 0.000E+00 0.000E+00.00000.000  567.43800.000.000000    0 0 0 1 1F2    0 0 0 0 1A1   54F1  1        53F2  8
422  601.957600 0.000E+00 0.000E+00.00000.000  567.46052.000.000000    0 0 0 1 1F2    0 0 0 0 1A1   54F1  6        53F2  9
422  601.964900 0.000E+00 0.000E+00.00000.000  567.43800.000.000000    0 0 0 1 1F2    0 0 0 0 1A1   54F2  2        53F1  9
422  601.984000 0.000E+00 0.000E+00.00000.000  567.46566.000.000000    0 0 0 1 1F2    0 0 0 0 1A1   54A1  3        53A2  4
422  602.008600 0.000E+00 0.000E+00.00000.000  567.47139.000.000000    0 0 0 1 1F2    0 0 0 0 1A1   54E   6        53E   8
422  602.008600 0.000E+00 0.000E+00.00000.000  567.47144.000.000000    0 0 0 1 1F2    0 0 0 0 1A1   54F1  9        53F2 11
422  602.008600 0.000E+00 0.000E+00.00000.000  567.47172.000.000000    0 0 0 1 1F2    0 0 0 0 1A1   54F2 10        53F1 12
422  602.040200 0.000E+00 0.000E+00.00000.000  567.47963.000.000000    0 0 0 1 1F2    0 0 0 0 1A1   54E   8        53E   9
422  602.040200 0.000E+00 0.000E+00.00000.000  567.47963.000.000000    0 0 0 1 1F2    0 0 0 0 1A1   54F1 12        53F2 12
422  602.040200 0.000E+00 0.000E+00.00000.000  567.47963.000.000000    0 0 0 1 1F2    0 0 0 0 1A1   54F2 12        53F1 13
422  602.077200 0.000E+00 0.000E+00.00000.000  567.49019.000.000000    0 0 0 1 1F2    0 0 0 0 1A1   54A1  5        53A2  5
422  602.077200 0.000E+00 0.000E+00.00000.000  567.49019.000.000000    0 0 0 1 1F2    0 0 0 0 1A1   54A2  5        53A1  5
422  602.077200 0.000E+00 0.000E+00.00000.000  567.49019.000.000000    0 0 0 1 1F2    0 0 0 0 1A1   54F1 13        53F2 13
422  602.077200 0.000E+00 0.000E+00.00000.000  567.49019.000.000000    0 0 0 1 1F2    0 0 0 0 1A1   54F2 14        53F1 14
422  602.106100 0.000E+00 0.000E+00.00000.000  546.85488.000.000000    0 0 0 1 1F2    0 0 0 0 1A1   53F1 12        52F2  1
422  602.106100 0.000E+00 0.000E+00.00000.000  546.85488.000.000000    0 0 0 1 1F2    0 0 0 0 1A1   53F2 11        52F1  1
422  602.154700 0.000E+00 0.000E+00.00000.000  546.84751.000.000000    0 0 0 1 1F2    0 0 0 0 1A1   53A1  3        52A2  1
422  602.154700 0.000E+00 0.000E+00.00000.000  546.84833.000.000000    0 0 0 1 1F2    0 0 0 0 1A1   53E   7        52E   1
422  602.154700 0.000E+00 0.000E+00.00000.000  546.84835.000.000000    0 0 0 1 1F2    0 0 0 0 1A1   53F1 11        52F2  2
422  602.154700 0.000E+00 0.000E+00.00000.000  546.84839.000.000000    0 0 0 1 1F2    0 0 0 0 1A1   53A1  4        52A2  1
422  602.199600 0.000E+00 0.000E+00.00000.000  546.84345.000.000000    0 0 0 1 1F2    0 0 0 0 1A1   53F2  9        52F1  2
422  602.199600 0.000E+00 0.000E+00.00000.000  546.84364.000.000000    0 0 0 1 1F2    0 0 0 0 1A1   53F1  9        52F2  3
422  602.241300 0.000E+00 0.000E+00.00000.000  546.83982.000.000000    0 0 0 1 1F2    0 0 0 0 1A1   53A2  3        52A1  1
422  602.241300 0.000E+00 0.000E+00.00000.000  546.83982.000.000000    0 0 0 1 1F2    0 0 0 0 1A1   53E   5        52E   2
422  602.241300 0.000E+00 0.000E+00.00000.000  546.83982.000.000000    0 0 0 1 1F2    0 0 0 0 1A1   53F2  7        52F1  3
422  602.279500 0.000E+00 0.000E+00.00000.000  546.83580.000.000000    0 0 0 1 1F2    0 0 0 0 1A1   53F1  6        52F2  4
422  602.279500 0.000E+00 0.000E+00.00000.000  546.83609.000.000000    0 0 0 1 1F2    0 0 0 0 1A1   53F2  5        52F1  4
422  602.279500 0.000E+00 0.000E+00.00000.000  546.83646.000.000000    0 0 0 1 1F2    0 0 0 0 1A1   53F2  6        52F1  4
422  602.314400 0.000E+00 0.000E+00.00000.000  546.83554.000.000000    0 0 0 1 1F2    0 0 0 0 1A1   53A1  2        52A2  2
422  602.345700 0.000E+00 0.000E+00.00000.000  546.83100.000.000000    0 0 0 1 1F2    0 0 0 0 1A1   53F1  4        52F2  6
422  602.345700 0.000E+00 0.000E+00.00000.000  546.83113.000.000000    0 0 0 1 1F2    0 0 0 0 1A1   53F2  4        52F1  5
422  602.373900 0.000E+00 0.000E+00.00000.000  546.83114.000.000000    0 0 0 1 1F2    0 0 0 0 1A1   53A2  2        52A1  2
422  602.438300 0.000E+00 0.000E+00.00000.000  546.81709.000.000000    0 0 0 1 1F2    0 0 0 0 1A1   53F1  1        52F2  8
422  602.438300 0.000E+00 0.000E+00.00000.000  546.81709.000.000000    0 0 0 1 1F2    0 0 0 0 1A1   53F1  2        52F2  8
422  602.451500 0.000E+00 0.000E+00.00000.000  546.81709.000.000000    0 0 0 1 1F2    0 0 0 0 1A1   53F1  2        52F2  9
422  602.451500 0.000E+00 0.000E+00.00000.000  546.83646.000.000000    0 0 0 1 1F2    0 0 0 0 1A1   53F2  6        52F1  9
422  602.458200 0.000E+00 0.000E+00.00000.000  546.81709.000.000000    0 0 0 1 1F2    0 0 0 0 1A1   53A2  1        52A1  3
422  602.475100 0.000E+00 0.000E+00.00000.000  546.81709.000.000000    0 0 0 1 1F2    0 0 0 0 1A1   53F1  1        52F2 10
422  602.475100 0.000E+00 0.000E+00.00000.000  546.84141.000.000000    0 0 0 1 1F2    0 0 0 0 1A1   53F1  8        52F2 11
422  602.499600 0.000E+00 0.000E+00.00000.000  546.84762.000.000000    0 0 0 1 1F2    0 0 0 0 1A1   53A2  4        52A1  4
422  602.530400 0.000E+00 0.000E+00.00000.000  546.85551.000.000000    0 0 0 1 1F2    0 0 0 0 1A1   53E   8        52E   8
422  602.530400 0.000E+00 0.000E+00.00000.000  546.85551.000.000000    0 0 0 1 1F2    0 0 0 0 1A1   53F1 13        52F2 13
422  602.530400 0.000E+00 0.000E+00.00000.000  546.85551.000.000000    0 0 0 1 1F2    0 0 0 0 1A1   53F2 12        52F1 12
422  602.566400 0.000E+00 0.000E+00.00000.000  546.86574.000.000000    0 0 0 1 1F2    0 0 0 0 1A1   53E   9        52E   9
422  602.566400 0.000E+00 0.000E+00.00000.000  546.86574.000.000000    0 0 0 1 1F2    0 0 0 0 1A1   53F1 14        52F2 14
422  602.566400 0.000E+00 0.000E+00.00000.000  546.86574.000.000000    0 0 0 1 1F2    0 0 0 0 1A1   53F2 13        52F1 13
422  602.615300 0.000E+00 0.000E+00.00000.000  526.60508.000.000000    0 0 0 1 1F2    0 0 0 0 1A1   52A1  4        51A2  1
422  602.615300 0.000E+00 0.000E+00.00000.000  526.60508.000.000000    0 0 0 1 1F2    0 0 0 0 1A1   52F1 11        51F2  1
422  602.615300 0.000E+00 0.000E+00.00000.000  526.60509.000.000000    0 0 0 1 1F2    0 0 0 0 1A1   52E   8        51E   1
422  602.662900 0.000E+00 0.000E+00.00000.000  526.60008.000.000000    0 0 0 1 1F2    0 0 0 0 1A1   52F1  9        51F2  2
422  602.662900 0.000E+00 0.000E+00.00000.000  526.60017.000.000000    0 0 0 1 1F2    0 0 0 0 1A1   52F2 10        51F1  1
422  602.706700 0.000E+00 0.000E+00.00000.000  526.59630.000.000000    0 0 0 1 1F2    0 0 0 0 1A1   52E   5        51E   2
422  602.706700 0.000E+00 0.000E+00.00000.000  526.59655.000.000000    0 0 0 1 1F2    0 0 0 0 1A1   52F2  8        51F1  2
422  602.706700 0.000E+00 0.000E+00.00000.000  526.59696.000.000000    0 0 0 1 1F2    0 0 0 0 1A1   52A2  3        51A1  1
422  602.747200 0.000E+00 0.000E+00.00000.000  526.59278.000.000000    0 0 0 1 1F2    0 0 0 0 1A1   52F1  6        51F2  3
422  602.747200 0.000E+00 0.000E+00.00000.000  526.59300.000.000000    0 0 0 1 1F2    0 0 0 0 1A1   52F2  6        51F1  3
422  602.747200 0.000E+00 0.000E+00.00000.000  526.59509.000.000000    0 0 0 1 1F2    0 0 0 0 1A1   52F2  7        51F1  3
422  602.747200 0.000E+00 0.000E+00.00000.000  526.59530.000.000000    0 0 0 1 1F2    0 0 0 0 1A1   52F1  7        51F2  3
422  602.784400 0.000E+00 0.000E+00.00000.000  526.58863.000.000000    0 0 0 1 1F2    0 0 0 0 1A1   52F1  4        51F2  4
422  602.784400 0.000E+00 0.000E+00.00000.000  526.58866.000.000000    0 0 0 1 1F2    0 0 0 0 1A1   52A1  2        51A2  2
422  602.818200 0.000E+00 0.000E+00.00000.000  526.58846.000.000000    0 0 0 1 1F2    0 0 0 0 1A1   52F2  4        51F1  4
422  602.818200 0.000E+00 0.000E+00.00000.000  526.59226.000.000000    0 0 0 1 1F2    0 0 0 0 1A1   52F1  5        51F2  5
422  602.848500 0.000E+00 0.000E+00.00000.000  526.58331.000.000000    0 0 0 1 1F2    0 0 0 0 1A1   52A2  1        51A1  2
422  602.848500 0.000E+00 0.000E+00.00000.000  526.58332.000.000000    0 0 0 1 1F2    0 0 0 0 1A1   52F2  3        51F1  5
422  602.935000 0.000E+00 0.000E+00.00000.000  526.57695.000.000000    0 0 0 1 1F2    0 0 0 0 1A1   52F2  2        51F1  7
422  602.939800 0.000E+00 0.000E+00.00000.000  526.59347.000.000000    0 0 0 1 1F2    0 0 0 0 1A1   52A2  2        51A1  3
422  602.953100 0.000E+00 0.000E+00.00000.000  526.58331.000.000000    0 0 0 1 1F2    0 0 0 0 1A1   52A2  1        51A1  3
422  602.965500 0.000E+00 0.000E+00.00000.000  526.57695.000.000000    0 0 0 1 1F2    0 0 0 0 1A1   52F1  1        51F2  9
422  602.965500 0.000E+00 0.000E+00.00000.000  526.59892.000.000000    0 0 0 1 1F2    0 0 0 0 1A1   52F1  8        51F2 10
422  602.991400 0.000E+00 0.000E+00.00000.000  526.60464.000.000000    0 0 0 1 1F2    0 0 0 0 1A1   52F2 11        51F1 11
422  603.021200 0.000E+00 0.000E+00.00000.000  526.61240.000.000000    0 0 0 1 1F2    0 0 0 0 1A1   52A1  5        51A2  5
422  603.021200 0.000E+00 0.000E+00.00000.000  526.61240.000.000000    0 0 0 1 1F2    0 0 0 0 1A1   52A2  4        51A1  4
422  603.021200 0.000E+00 0.000E+00.00000.000  526.61240.000.000000    0 0 0 1 1F2    0 0 0 0 1A1   52F1 12        51F2 12
422  603.021200 0.000E+00 0.000E+00.00000.000  526.61240.000.000000    0 0 0 1 1F2    0 0 0 0 1A1   52F2 12        51F1 12
422  603.056300 0.000E+00 0.000E+00.00000.000  526.62226.000.000000    0 0 0 1 1F2    0 0 0 0 1A1   52E   9        51E   9
422  603.056300 0.000E+00 0.000E+00.00000.000  526.62226.000.000000    0 0 0 1 1F2    0 0 0 0 1A1   52F1 13        51F2 13
422  603.056300 0.000E+00 0.000E+00.00000.000  526.62226.000.000000    0 0 0 1 1F2    0 0 0 0 1A1   52F2 13        51F1 13
422  603.124700 0.000E+00 0.000E+00.00000.000  506.73751.000.000000    0 0 0 1 1F2    0 0 0 0 1A1   51F2 10        50F1  1
422  603.124700 0.000E+00 0.000E+00.00000.000  506.73752.000.000000    0 0 0 1 1F2    0 0 0 0 1A1   51F1 10        50F2  1
422  603.171000 0.000E+00 0.000E+00.00000.000  506.73380.000.000000    0 0 0 1 1F2    0 0 0 0 1A1   51A2  3        50A1  1
422  603.171000 0.000E+00 0.000E+00.00000.000  506.73399.000.000000    0 0 0 1 1F2    0 0 0 0 1A1   51F2  8        50F1  2
422  603.171000 0.000E+00 0.000E+00.00000.000  506.73406.000.000000    0 0 0 1 1F2    0 0 0 0 1A1   51E   6        50E   1
422  603.213900 0.000E+00 0.000E+00.00000.000  506.73069.000.000000    0 0 0 1 1F2    0 0 0 0 1A1   51F2  6        50F1  3
422  603.213900 0.000E+00 0.000E+00.00000.000  506.73172.000.000000    0 0 0 1 1F2    0 0 0 0 1A1   51F1  7        50F2  2
422  603.253500 0.000E+00 0.000E+00.00000.000  506.72962.000.000000    0 0 0 1 1F2    0 0 0 0 1A1   51A1  2        50A2  1
422  603.253500 0.000E+00 0.000E+00.00000.000  506.72987.000.000000    0 0 0 1 1F2    0 0 0 0 1A1   51F1  6        50F2  3
422  603.253500 0.000E+00 0.000E+00.00000.000  506.73023.000.000000    0 0 0 1 1F2    0 0 0 0 1A1   51E   4        50E   2
422  603.289600 0.000E+00 0.000E+00.00000.000  506.72686.000.000000    0 0 0 1 1F2    0 0 0 0 1A1   51F1  4        50F2  4
422  603.289600 0.000E+00 0.000E+00.00000.000  506.72690.000.000000    0 0 0 1 1F2    0 0 0 0 1A1   51F2  4        50F1  4
422  603.289600 0.000E+00 0.000E+00.00000.000  506.72987.000.000000    0 0 0 1 1F2    0 0 0 0 1A1   51F1  6        50F2  4
422  603.289600 0.000E+00 0.000E+00.00000.000  506.72992.000.000000    0 0 0 1 1F2    0 0 0 0 1A1   51F2  5        50F1  4
422  603.322200 0.000E+00 0.000E+00.00000.000  506.72683.000.000000    0 0 0 1 1F2    0 0 0 0 1A1   51A2  2        50A1  2
422  603.322200 0.000E+00 0.000E+00.00000.000  506.72690.000.000000    0 0 0 1 1F2    0 0 0 0 1A1   51F2  4        50F1  5
422  603.322200 0.000E+00 0.000E+00.00000.000  506.72705.000.000000    0 0 0 1 1F2    0 0 0 0 1A1   51E   3        50E   3
422  603.377300 0.000E+00 0.000E+00.00000.000  506.72276.000.000000    0 0 0 1 1F2    0 0 0 0 1A1   51E   2        50E   4
422  603.377300 0.000E+00 0.000E+00.00000.000  506.72279.000.000000    0 0 0 1 1F2    0 0 0 0 1A1   51F1  3        50F2  6
422  603.377300 0.000E+00 0.000E+00.00000.000  506.72281.000.000000    0 0 0 1 1F2    0 0 0 0 1A1   51A1  1        50A2  2
422  603.399700 0.000E+00 0.000E+00.00000.000  506.72278.000.000000    0 0 0 1 1F2    0 0 0 0 1A1   51F2  3        50F1  7
422  603.445300 0.000E+00 0.000E+00.00000.000  506.71763.000.000000    0 0 0 1 1F2    0 0 0 0 1A1   51F1  1        50F2  8
422  603.457500 0.000E+00 0.000E+00.00000.000  506.73701.000.000000    0 0 0 1 1F2    0 0 0 0 1A1   51A1  3        50A2  3
422  603.462200 0.000E+00 0.000E+00.00000.000  506.73702.000.000000    0 0 0 1 1F2    0 0 0 0 1A1   51A2  4        50A1  4
422  603.483600 0.000E+00 0.000E+00.00000.000  506.74279.000.000000    0 0 0 1 1F2    0 0 0 0 1A1   51E   7        50E   7
422  603.483600 0.000E+00 0.000E+00.00000.000  506.74279.000.000000    0 0 0 1 1F2    0 0 0 0 1A1   51F1 11        50F2 11
422  603.483600 0.000E+00 0.000E+00.00000.000  506.74279.000.000000    0 0 0 1 1F2    0 0 0 0 1A1   51F2 11        50F1 11
422  603.512700 0.000E+00 0.000E+00.00000.000  506.75036.000.000000    0 0 0 1 1F2    0 0 0 0 1A1   51E   8        50E   8
422  603.512700 0.000E+00 0.000E+00.00000.000  506.75036.000.000000    0 0 0 1 1F2    0 0 0 0 1A1   51F1 12        50F2 12
422  603.512700 0.000E+00 0.000E+00.00000.000  506.75036.000.000000    0 0 0 1 1F2    0 0 0 0 1A1   51F2 12        50F1 12
422  603.546900 0.000E+00 0.000E+00.00000.000  506.75985.000.000000    0 0 0 1 1F2    0 0 0 0 1A1   51A1  4        50A2  4
422  603.546900 0.000E+00 0.000E+00.00000.000  506.75985.000.000000    0 0 0 1 1F2    0 0 0 0 1A1   51A2  5        50A1  5
422  603.546900 0.000E+00 0.000E+00.00000.000  506.75985.000.000000    0 0 0 1 1F2    0 0 0 0 1A1   51F1 13        50F2 13
422  603.546900 0.000E+00 0.000E+00.00000.000  506.75985.000.000000    0 0 0 1 1F2    0 0 0 0 1A1   51F2 13        50F1 13
422  603.634200 0.000E+00 0.000E+00.00000.000  487.25194.000.000000    0 0 0 1 1F2    0 0 0 0 1A1   50E   5        49E   1
422  603.634200 0.000E+00 0.000E+00.00000.000  487.25197.000.000000    0 0 0 1 1F2    0 0 0 0 1A1   50F2  8        49F1  1
422  603.634200 0.000E+00 0.000E+00.00000.000  487.25212.000.000000    0 0 0 1 1F2    0 0 0 0 1A1   50A2  3        49A1  1
422  603.634200 0.000E+00 0.000E+00.00000.000  487.25225.000.000000    0 0 0 1 1F2    0 0 0 0 1A1   50F2  9        49F1  1
422  603.634200 0.000E+00 0.000E+00.00000.000  487.25228.000.000000    0 0 0 1 1F2    0 0 0 0 1A1   50E   6        49E   1
422  603.679500 0.000E+00 0.000E+00.00000.000  487.24886.000.000000    0 0 0 1 1F2    0 0 0 0 1A1   50F2  6        49F1  2
422  603.679500 0.000E+00 0.000E+00.00000.000  487.24893.000.000000    0 0 0 1 1F2    0 0 0 0 1A1   50F1  6        49F2  1
422  603.679500 0.000E+00 0.000E+00.00000.000  487.24986.000.000000    0 0 0 1 1F2    0 0 0 0 1A1   50F1  7        49F2  1
422  603.679500 0.000E+00 0.000E+00.00000.000  487.24991.000.000000    0 0 0 1 1F2    0 0 0 0 1A1   50F2  7        49F1  2
422  603.721400 0.000E+00 0.000E+00.00000.000  487.24635.000.000000    0 0 0 1 1F2    0 0 0 0 1A1   50F1  4        49F2  2
422  603.721400 0.000E+00 0.000E+00.00000.000  487.24649.000.000000    0 0 0 1 1F2    0 0 0 0 1A1   50A1  2        49A2  1
422  603.721400 0.000E+00 0.000E+00.00000.000  487.24805.000.000000    0 0 0 1 1F2    0 0 0 0 1A1   50F1  5        49F2  2
422  603.721400 0.000E+00 0.000E+00.00000.000  487.24818.000.000000    0 0 0 1 1F2    0 0 0 0 1A1   50E   4        49E   2
422  603.721400 0.000E+00 0.000E+00.00000.000  487.24893.000.000000    0 0 0 1 1F2    0 0 0 0 1A1   50F1  6        49F2  2
422  603.721400 0.000E+00 0.000E+00.00000.000  487.24955.000.000000    0 0 0 1 1F2    0 0 0 0 1A1   50A1  3        49A2  1
422  603.759700 0.000E+00 0.000E+00.00000.000  487.24604.000.000000    0 0 0 1 1F2    0 0 0 0 1A1   50F2  4        49F1  3
422  603.759700 0.000E+00 0.000E+00.00000.000  487.24635.000.000000    0 0 0 1 1F2    0 0 0 0 1A1   50F1  4        49F2  3
422  603.794800 0.000E+00 0.000E+00.00000.000  487.24604.000.000000    0 0 0 1 1F2    0 0 0 0 1A1   50F2  4        49F1  4
422  603.794800 0.000E+00 0.000E+00.00000.000  487.24615.000.000000    0 0 0 1 1F2    0 0 0 0 1A1   50E   3        49E   3
422  603.794800 0.000E+00 0.000E+00.00000.000  487.24634.000.000000    0 0 0 1 1F2    0 0 0 0 1A1   50F2  5        49F1  4
422  603.826300 0.000E+00 0.000E+00.00000.000  487.24310.000.000000    0 0 0 1 1F2    0 0 0 0 1A1   50F1  2        49F2  4
422  603.826300 0.000E+00 0.000E+00.00000.000  487.24310.000.000000    0 0 0 1 1F2    0 0 0 0 1A1   50F2  3        49F1  5
422  603.826300 0.000E+00 0.000E+00.00000.000  487.24634.000.000000    0 0 0 1 1F2    0 0 0 0 1A1   50F2  5        49F1  5
422  603.826300 0.000E+00 0.000E+00.00000.000  487.24635.000.000000    0 0 0 1 1F2    0 0 0 0 1A1   50F1  4        49F2  4
422  603.854500 0.000E+00 0.000E+00.00000.000  487.24635.000.000000    0 0 0 1 1F2    0 0 0 0 1A1   50F1  4        49F2  5
422  603.854500 0.000E+00 0.000E+00.00000.000  487.24649.000.000000    0 0 0 1 1F2    0 0 0 0 1A1   50A1  2        49A2  2
422  603.929000 0.000E+00 0.000E+00.00000.000  487.24955.000.000000    0 0 0 1 1F2    0 0 0 0 1A1   50A1  3        49A2  3
422  603.933000 0.000E+00 0.000E+00.00000.000  487.25216.000.000000    0 0 0 1 1F2    0 0 0 0 1A1   50F1  8        49F2  8
422  603.940800 0.000E+00 0.000E+00.00000.000  487.25225.000.000000    0 0 0 1 1F2    0 0 0 0 1A1   50F2  9        49F1  9
422  603.952200 0.000E+00 0.000E+00.00000.000  487.25639.000.000000    0 0 0 1 1F2    0 0 0 0 1A1   50F1  9        49F2  9
422  603.955500 0.000E+00 0.000E+00.00000.000  487.25639.000.000000    0 0 0 1 1F2    0 0 0 0 1A1   50F2 10        49F1 10
422  603.976600 0.000E+00 0.000E+00.00000.000  487.26213.000.000000    0 0 0 1 1F2    0 0 0 0 1A1   50A1  4        49A2  4
422  603.976600 0.000E+00 0.000E+00.00000.000  487.26213.000.000000    0 0 0 1 1F2    0 0 0 0 1A1   50A2  4        49A1  4
422  603.976600 0.000E+00 0.000E+00.00000.000  487.26213.000.000000    0 0 0 1 1F2    0 0 0 0 1A1   50F1 10        49F2 10
422  603.976600 0.000E+00 0.000E+00.00000.000  487.26213.000.000000    0 0 0 1 1F2    0 0 0 0 1A1   50F2 11        49F1 11
422  604.004800 0.000E+00 0.000E+00.00000.000  487.26946.000.000000    0 0 0 1 1F2    0 0 0 0 1A1   50E   8        49E   8
422  604.004800 0.000E+00 0.000E+00.00000.000  487.26946.000.000000    0 0 0 1 1F2    0 0 0 0 1A1   50F1 11        49F2 11
422  604.004800 0.000E+00 0.000E+00.00000.000  487.26946.000.000000    0 0 0 1 1F2    0 0 0 0 1A1   50F2 12        49F1 12
422  604.038000 0.000E+00 0.000E+00.00000.000  487.27857.000.000000    0 0 0 1 1F2    0 0 0 0 1A1   50E   9        49E   9
422  604.038000 0.000E+00 0.000E+00.00000.000  487.27857.000.000000    0 0 0 1 1F2    0 0 0 0 1A1   50F1 12        49F2 12
422  604.038000 0.000E+00 0.000E+00.00000.000  487.27857.000.000000    0 0 0 1 1F2    0 0 0 0 1A1   50F2 13        49F1 13
422  604.143900 0.000E+00 0.000E+00.00000.000  468.14875.000.000000    0 0 0 1 1F2    0 0 0 0 1A1   49F2  6        48F1  1
422  604.143900 0.000E+00 0.000E+00.00000.000  468.14887.000.000000    0 0 0 1 1F2    0 0 0 0 1A1   49F1  7        48F2  1
422  604.188100 0.000E+00 0.000E+00.00000.000  468.14661.000.000000    0 0 0 1 1F2    0 0 0 0 1A1   49E   3        48E   1
422  604.188100 0.000E+00 0.000E+00.00000.000  468.14673.000.000000    0 0 0 1 1F2    0 0 0 0 1A1   49F1  5        48F2  2
422  604.228800 0.000E+00 0.000E+00.00000.000  468.14625.000.000000    0 0 0 1 1F2    0 0 0 0 1A1   49F1  4        48F2  3
422  604.228800 0.000E+00 0.000E+00.00000.000  468.14625.000.000000    0 0 0 1 1F2    0 0 0 0 1A1   49F2  4        48F1  2
422  604.266200 0.000E+00 0.000E+00.00000.000  468.14616.000.000000    0 0 0 1 1F2    0 0 0 0 1A1   49A2  2        48A1  1
422  604.266200 0.000E+00 0.000E+00.00000.000  468.14625.000.000000    0 0 0 1 1F2    0 0 0 0 1A1   49F2  4        48F1  3
422  604.266200 0.000E+00 0.000E+00.00000.000  468.14661.000.000000    0 0 0 1 1F2    0 0 0 0 1A1   49E   3        48E   2
422  604.300200 0.000E+00 0.000E+00.00000.000  468.14428.000.000000    0 0 0 1 1F2    0 0 0 0 1A1   49F2  2        48F1  4
422  604.300200 0.000E+00 0.000E+00.00000.000  468.14438.000.000000    0 0 0 1 1F2    0 0 0 0 1A1   49F2  3        48F1  4
422  604.300200 0.000E+00 0.000E+00.00000.000  468.14439.000.000000    0 0 0 1 1F2    0 0 0 0 1A1   49F1  3        48F2  4
422  604.300200 0.000E+00 0.000E+00.00000.000  468.14625.000.000000    0 0 0 1 1F2    0 0 0 0 1A1   49F2  4        48F1  4
422  604.330600 0.000E+00 0.000E+00.00000.000  468.14430.000.000000    0 0 0 1 1F2    0 0 0 0 1A1   49E   2        48E   3
422  604.330600 0.000E+00 0.000E+00.00000.000  468.14439.000.000000    0 0 0 1 1F2    0 0 0 0 1A1   49F1  3        48F2  5
422  604.330600 0.000E+00 0.000E+00.00000.000  468.14444.000.000000    0 0 0 1 1F2    0 0 0 0 1A1   49A1  1        48A2  2
422  604.357900 0.000E+00 0.000E+00.00000.000  468.14438.000.000000    0 0 0 1 1F2    0 0 0 0 1A1   49F2  3        48F1  5
422  604.357900 0.000E+00 0.000E+00.00000.000  468.14439.000.000000    0 0 0 1 1F2    0 0 0 0 1A1   49F1  3        48F2  6
422  604.401800 0.000E+00 0.000E+00.00000.000  468.14967.000.000000    0 0 0 1 1F2    0 0 0 0 1A1   49F2  7        48F1  7
422  604.421600 0.000E+00 0.000E+00.00000.000  468.15278.000.000000    0 0 0 1 1F2    0 0 0 0 1A1   49A1  3        48A2  3
422  604.430400 0.000E+00 0.000E+00.00000.000  468.15278.000.000000    0 0 0 1 1F2    0 0 0 0 1A1   49F1  9        48F2  9
422  604.433200 0.000E+00 0.000E+00.00000.000  468.15278.000.000000    0 0 0 1 1F2    0 0 0 0 1A1   49F2  8        48F1  8
422  604.437100 0.000E+00 0.000E+00.00000.000  468.15278.000.000000    0 0 0 1 1F2    0 0 0 0 1A1   49A2  3        48A1  3
422  604.450100 0.000E+00 0.000E+00.00000.000  468.15709.000.000000    0 0 0 1 1F2    0 0 0 0 1A1   49F1 10        48F2 10
422  604.470100 0.000E+00 0.000E+00.00000.000  468.16270.000.000000    0 0 0 1 1F2    0 0 0 0 1A1   49E   7        48E   7
422  604.470100 0.000E+00 0.000E+00.00000.000  468.16270.000.000000    0 0 0 1 1F2    0 0 0 0 1A1   49F1 11        48F2 11
422  604.470100 0.000E+00 0.000E+00.00000.000  468.16270.000.000000    0 0 0 1 1F2    0 0 0 0 1A1   49F2 10        48F1 10
422  604.497400 0.000E+00 0.000E+00.00000.000  468.16978.000.000000    0 0 0 1 1F2    0 0 0 0 1A1   49A1  4        48A2  4
422  604.497400 0.000E+00 0.000E+00.00000.000  468.16978.000.000000    0 0 0 1 1F2    0 0 0 0 1A1   49A2  4        48A1  4
422  604.497400 0.000E+00 0.000E+00.00000.000  468.16978.000.000000    0 0 0 1 1F2    0 0 0 0 1A1   49F1 12        48F2 12
422  604.497400 0.000E+00 0.000E+00.00000.000  468.16978.000.000000    0 0 0 1 1F2    0 0 0 0 1A1   49F2 11        48F1 11
422  604.529900 0.000E+00 0.000E+00.00000.000  468.17851.000.000000    0 0 0 1 1F2    0 0 0 0 1A1   49E   8        48E   8
422  604.529900 0.000E+00 0.000E+00.00000.000  468.17851.000.000000    0 0 0 1 1F2    0 0 0 0 1A1   49F1 13        48F2 13
422  604.529900 0.000E+00 0.000E+00.00000.000  468.17851.000.000000    0 0 0 1 1F2    0 0 0 0 1A1   49F2 12        48F1 12
422  604.653700 0.000E+00 0.000E+00.00000.000  449.42744.000.000000    0 0 0 1 1F2    0 0 0 0 1A1   48E   3        47E   1
422  604.653700 0.000E+00 0.000E+00.00000.000  449.42748.000.000000    0 0 0 1 1F2    0 0 0 0 1A1   48F1  4        47F2  1
422  604.653700 0.000E+00 0.000E+00.00000.000  449.42755.000.000000    0 0 0 1 1F2    0 0 0 0 1A1   48A1  2        47A2  1
422  604.653700 0.000E+00 0.000E+00.00000.000  449.42787.000.000000    0 0 0 1 1F2    0 0 0 0 1A1   48F1  5        47F2  1
422  604.653700 0.000E+00 0.000E+00.00000.000  449.42789.000.000000    0 0 0 1 1F2    0 0 0 0 1A1   48E   4        47E   1
422  604.696900 0.000E+00 0.000E+00.00000.000  449.42632.000.000000    0 0 0 1 1F2    0 0 0 0 1A1   48F1  2        47F2  2
422  604.736600 0.000E+00 0.000E+00.00000.000  449.42615.000.000000    0 0 0 1 1F2    0 0 0 0 1A1   48A2  1        47A1  1
422  604.736600 0.000E+00 0.000E+00.00000.000  449.42642.000.000000    0 0 0 1 1F2    0 0 0 0 1A1   48E   2        47E   2
422  604.772800 0.000E+00 0.000E+00.00000.000  449.42623.000.000000    0 0 0 1 1F2    0 0 0 0 1A1   48F2  3        47F1  3
422  604.772800 0.000E+00 0.000E+00.00000.000  449.42642.000.000000    0 0 0 1 1F2    0 0 0 0 1A1   48F1  3        47F2  3
422  604.805700 0.000E+00 0.000E+00.00000.000  449.42930.000.000000    0 0 0 1 1F2    0 0 0 0 1A1   48A1  3        47A2  2
422  604.805700 0.000E+00 0.000E+00.00000.000  449.42930.000.000000    0 0 0 1 1F2    0 0 0 0 1A1   48F1  6        47F2  4
422  604.835100 0.000E+00 0.000E+00.00000.000  449.42929.000.000000    0 0 0 1 1F2    0 0 0 0 1A1   48F2  6        47F1  4
422  604.835100 0.000E+00 0.000E+00.00000.000  449.42930.000.000000    0 0 0 1 1F2    0 0 0 0 1A1   48F1  6        47F2  5
422  604.861300 0.000E+00 0.000E+00.00000.000  449.42929.000.000000    0 0 0 1 1F2    0 0 0 0 1A1   48A2  2        47A1  2
422  604.884000 0.000E+00 0.000E+00.00000.000  449.42929.000.000000    0 0 0 1 1F2    0 0 0 0 1A1   48F2  6        47F1  6
422  604.884000 0.000E+00 0.000E+00.00000.000  449.42930.000.000000    0 0 0 1 1F2    0 0 0 0 1A1   48F1  6        47F2  6
422  604.903000 0.000E+00 0.000E+00.00000.000  449.42930.000.000000    0 0 0 1 1F2    0 0 0 0 1A1   48A1  3        47A2  3
422  604.903000 0.000E+00 0.000E+00.00000.000  449.43163.000.000000    0 0 0 1 1F2    0 0 0 0 1A1   48F1  7        47F2  7
422  604.903000 0.000E+00 0.000E+00.00000.000  449.43164.000.000000    0 0 0 1 1F2    0 0 0 0 1A1   48E   5        47E   5
422  604.917700 0.000E+00 0.000E+00.00000.000  449.43164.000.000000    0 0 0 1 1F2    0 0 0 0 1A1   48F2  7        47F1  7
422  604.920900 0.000E+00 0.000E+00.00000.000  449.43487.000.000000    0 0 0 1 1F2    0 0 0 0 1A1   48F1  8        47F2  8
422  604.930700 0.000E+00 0.000E+00.00000.000  449.43487.000.000000    0 0 0 1 1F2    0 0 0 0 1A1   48F2  8        47F1  8
422  604.939800 0.000E+00 0.000E+00.00000.000  449.43913.000.000000    0 0 0 1 1F2    0 0 0 0 1A1   48A2  3        47A1  3
422  604.946000 0.000E+00 0.000E+00.00000.000  449.43913.000.000000    0 0 0 1 1F2    0 0 0 0 1A1   48A1  4        47A2  4
422  604.964300 0.000E+00 0.000E+00.00000.000  449.44457.000.000000    0 0 0 1 1F2    0 0 0 0 1A1   48E   7        47E   7
422  604.964300 0.000E+00 0.000E+00.00000.000  449.44457.000.000000    0 0 0 1 1F2    0 0 0 0 1A1   48F1 10        47F2 10
422  604.964300 0.000E+00 0.000E+00.00000.000  449.44457.000.000000    0 0 0 1 1F2    0 0 0 0 1A1   48F2 10        47F1 10
422  604.990700 0.000E+00 0.000E+00.00000.000  449.45137.000.000000    0 0 0 1 1F2    0 0 0 0 1A1   48E   8        47E   8
422  604.990700 0.000E+00 0.000E+00.00000.000  449.45137.000.000000    0 0 0 1 1F2    0 0 0 0 1A1   48F1 11        47F2 11
422  604.990700 0.000E+00 0.000E+00.00000.000  449.45137.000.000000    0 0 0 1 1F2    0 0 0 0 1A1   48F2 11        47F1 11
422  605.022200 0.000E+00 0.000E+00.00000.000  449.45971.000.000000    0 0 0 1 1F2    0 0 0 0 1A1   48A1  5        47A2  5
422  605.022200 0.000E+00 0.000E+00.00000.000  449.45971.000.000000    0 0 0 1 1F2    0 0 0 0 1A1   48A2  4        47A1  4
422  605.022200 0.000E+00 0.000E+00.00000.000  449.45971.000.000000    0 0 0 1 1F2    0 0 0 0 1A1   48F1 12        47F2 12
422  605.022200 0.000E+00 0.000E+00.00000.000  449.45971.000.000000    0 0 0 1 1F2    0 0 0 0 1A1   48F2 12        47F1 12
422  605.163600 0.000E+00 0.000E+00.00000.000  431.08838.000.000000    0 0 0 1 1F2    0 0 0 0 1A1   47F1  1        46F2  1
422  605.163600 0.000E+00 0.000E+00.00000.000  431.08839.000.000000    0 0 0 1 1F2    0 0 0 0 1A1   47F2  1        46F1  1
422  605.205800 0.000E+00 0.000E+00.00000.000  431.08840.000.000000    0 0 0 1 1F2    0 0 0 0 1A1   47A2  1        46A1  1
422  605.205800 0.000E+00 0.000E+00.00000.000  431.08843.000.000000    0 0 0 1 1F2    0 0 0 0 1A1   47F2  2        46F1  2
422  605.205800 0.000E+00 0.000E+00.00000.000  431.08844.000.000000    0 0 0 1 1F2    0 0 0 0 1A1   47E   1        46E   1
422  605.244500 0.000E+00 0.000E+00.00000.000  431.08875.000.000000    0 0 0 1 1F2    0 0 0 0 1A1   47F1  2        46F2  2
422  605.244500 0.000E+00 0.000E+00.00000.000  431.08884.000.000000    0 0 0 1 1F2    0 0 0 0 1A1   47F2  3        46F1  3
422  605.279700 0.000E+00 0.000E+00.00000.000  431.08958.000.000000    0 0 0 1 1F2    0 0 0 0 1A1   47A1  1        46A2  1
422  605.311400 0.000E+00 0.000E+00.00000.000  431.08993.000.000000    0 0 0 1 1F2    0 0 0 0 1A1   47F1  4        46F2  4
422  605.311400 0.000E+00 0.000E+00.00000.000  431.09010.000.000000    0 0 0 1 1F2    0 0 0 0 1A1   47F2  4        46F1  4
422  605.339900 0.000E+00 0.000E+00.00000.000  431.09031.000.000000    0 0 0 1 1F2    0 0 0 0 1A1   47A2  2        46A1  2
422  605.339900 0.000E+00 0.000E+00.00000.000  431.09524.000.000000    0 0 0 1 1F2    0 0 0 0 1A1   47A2  3        46A1  2
422  605.365100 0.000E+00 0.000E+00.00000.000  431.09280.000.000000    0 0 0 1 1F2    0 0 0 0 1A1   47F2  6        46F1  6
422  605.386900 0.000E+00 0.000E+00.00000.000  431.09520.000.000000    0 0 0 1 1F2    0 0 0 0 1A1   47A1  2        46A2  2
422  605.405400 0.000E+00 0.000E+00.00000.000  431.09522.000.000000    0 0 0 1 1F2    0 0 0 0 1A1   47F1  7        46F2  7
422  605.405400 0.000E+00 0.000E+00.00000.000  431.10778.000.000000    0 0 0 1 1F2    0 0 0 0 1A1   47A2  4        46A1  3
422  605.416600 0.000E+00 0.000E+00.00000.000  431.09524.000.000000    0 0 0 1 1F2    0 0 0 0 1A1   47A2  3        46A1  3
422  605.419400 0.000E+00 0.000E+00.00000.000  431.09841.000.000000    0 0 0 1 1F2    0 0 0 0 1A1   47E   5        46E   5
422  605.427800 0.000E+00 0.000E+00.00000.000  431.09841.000.000000    0 0 0 1 1F2    0 0 0 0 1A1   47F1  8        46F2  8
422  605.436400 0.000E+00 0.000E+00.00000.000  431.10255.000.000000    0 0 0 1 1F2    0 0 0 0 1A1   47F2  9        46F1  9
422  605.441000 0.000E+00 0.000E+00.00000.000  431.10255.000.000000    0 0 0 1 1F2    0 0 0 0 1A1   47F1  9        46F2  9
422  605.459200 0.000E+00 0.000E+00.00000.000  431.10778.000.000000    0 0 0 1 1F2    0 0 0 0 1A1   47F1 10        46F2 10
422  605.459200 0.000E+00 0.000E+00.00000.000  431.10778.000.000000    0 0 0 1 1F2    0 0 0 0 1A1   47F2 10        46F1 10
422  605.484500 0.000E+00 0.000E+00.00000.000  431.11429.000.000000    0 0 0 1 1F2    0 0 0 0 1A1   47E   7        46E   7
422  605.484500 0.000E+00 0.000E+00.00000.000  431.11429.000.000000    0 0 0 1 1F2    0 0 0 0 1A1   47F1 11        46F2 11
422  605.484500 0.000E+00 0.000E+00.00000.000  431.11429.000.000000    0 0 0 1 1F2    0 0 0 0 1A1   47F2 11        46F1 11
422  605.515300 0.000E+00 0.000E+00.00000.000  431.12224.000.000000    0 0 0 1 1F2    0 0 0 0 1A1   47E   8        46E   8
422  605.515300 0.000E+00 0.000E+00.00000.000  431.12224.000.000000    0 0 0 1 1F2    0 0 0 0 1A1   47F1 12        46F2 12
422  605.515300 0.000E+00 0.000E+00.00000.000  431.12224.000.000000    0 0 0 1 1F2    0 0 0 0 1A1   47F2 12        46F1 12
422  605.673800 0.000E+00 0.000E+00.00000.000  413.13133.000.000000    0 0 0 1 1F2    0 0 0 0 1A1   46A2  1        45A1  1
422  605.673800 0.000E+00 0.000E+00.00000.000  413.13133.000.000000    0 0 0 1 1F2    0 0 0 0 1A1   46E   1        45E   1
422  605.673800 0.000E+00 0.000E+00.00000.000  413.13133.000.000000    0 0 0 1 1F2    0 0 0 0 1A1   46F2  1        45F1  1
422  605.714900 0.000E+00 0.000E+00.00000.000  413.13212.000.000000    0 0 0 1 1F2    0 0 0 0 1A1   46F1  1        45F2  1
422  605.714900 0.000E+00 0.000E+00.00000.000  413.13212.000.000000    0 0 0 1 1F2    0 0 0 0 1A1   46F2  2        45F1  2
422  605.752500 0.000E+00 0.000E+00.00000.000  413.13313.000.000000    0 0 0 1 1F2    0 0 0 0 1A1   46A1  1        45A2  1
422  605.752500 0.000E+00 0.000E+00.00000.000  413.13316.000.000000    0 0 0 1 1F2    0 0 0 0 1A1   46F1  2        45F2  2
422  605.752500 0.000E+00 0.000E+00.00000.000  413.13317.000.000000    0 0 0 1 1F2    0 0 0 0 1A1   46E   2        45E   2
422  605.786600 0.000E+00 0.000E+00.00000.000  413.13426.000.000000    0 0 0 1 1F2    0 0 0 0 1A1   46F2  3        45F1  3
422  605.786600 0.000E+00 0.000E+00.00000.000  413.13435.000.000000    0 0 0 1 1F2    0 0 0 0 1A1   46F1  3        45F2  3
422  605.817400 0.000E+00 0.000E+00.00000.000  413.13575.000.000000    0 0 0 1 1F2    0 0 0 0 1A1   46A2  2        45A1  2
422  605.844800 0.000E+00 0.000E+00.00000.000  413.13640.000.000000    0 0 0 1 1F2    0 0 0 0 1A1   46F2  5        45F1  5
422  605.844800 0.000E+00 0.000E+00.00000.000  413.13666.000.000000    0 0 0 1 1F2    0 0 0 0 1A1   46F1  4        45F2  4
422  605.868800 0.000E+00 0.000E+00.00000.000  413.13811.000.000000    0 0 0 1 1F2    0 0 0 0 1A1   46E   4        45E   4
422  605.889600 0.000E+00 0.000E+00.00000.000  413.14030.000.000000    0 0 0 1 1F2    0 0 0 0 1A1   46F1  6        45F2  6
422  605.906400 0.000E+00 0.000E+00.00000.000  413.14036.000.000000    0 0 0 1 1F2    0 0 0 0 1A1   46E   5        45E   5
422  605.906400 0.000E+00 0.000E+00.00000.000  413.14041.000.000000    0 0 0 1 1F2    0 0 0 0 1A1   46F2  7        45F1  7
422  605.908500 0.000E+00 0.000E+00.00000.000  413.14340.000.000000    0 0 0 1 1F2    0 0 0 0 1A1   46A2  3        45A1  3
422  605.918900 0.000E+00 0.000E+00.00000.000  413.14341.000.000000    0 0 0 1 1F2    0 0 0 0 1A1   46F2  8        45F1  8
422  605.921600 0.000E+00 0.000E+00.00000.000  413.14342.000.000000    0 0 0 1 1F2    0 0 0 0 1A1   46F1  7        45F2  7
422  605.926100 0.000E+00 0.000E+00.00000.000  413.13640.000.000000    0 0 0 1 1F2    0 0 0 0 1A1   46F2  5        45F1  8
422  605.926100 0.000E+00 0.000E+00.00000.000  413.14343.000.000000    0 0 0 1 1F2    0 0 0 0 1A1   46A1  3        45A2  3
422  605.933200 0.000E+00 0.000E+00.00000.000  413.13699.000.000000    0 0 0 1 1F2    0 0 0 0 1A1   46A1  2        45A2  3
422  605.933200 0.000E+00 0.000E+00.00000.000  413.14738.000.000000    0 0 0 1 1F2    0 0 0 0 1A1   46F1  8        45F2  8
422  605.937600 0.000E+00 0.000E+00.00000.000  413.14738.000.000000    0 0 0 1 1F2    0 0 0 0 1A1   46F2  9        45F1  9
422  605.954500 0.000E+00 0.000E+00.00000.000  413.15239.000.000000    0 0 0 1 1F2    0 0 0 0 1A1   46E   7        45E   7
422  605.979100 0.000E+00 0.000E+00.00000.000  413.15859.000.000000    0 0 0 1 1F2    0 0 0 0 1A1   46A2  4        45A1  4
422  606.008800 0.000E+00 0.000E+00.00000.000  413.16615.000.000000    0 0 0 1 1F2    0 0 0 0 1A1   46E   8        45E   8
422  606.008800 0.000E+00 0.000E+00.00000.000  413.16615.000.000000    0 0 0 1 1F2    0 0 0 0 1A1   46F1 11        45F2 11
422  606.008800 0.000E+00 0.000E+00.00000.000  413.16615.000.000000    0 0 0 1 1F2    0 0 0 0 1A1   46F2 12        45F1 12
422  606.184100 0.000E+00 0.000E+00.00000.000  395.55622.000.000000    0 0 0 1 1F2    0 0 0 0 1A1   45F1  1        44F2  1
422  606.184100 0.000E+00 0.000E+00.00000.000  395.55622.000.000000    0 0 0 1 1F2    0 0 0 0 1A1   45F2  1        44F1  1
422  606.224200 0.000E+00 0.000E+00.00000.000  395.55761.000.000000    0 0 0 1 1F2    0 0 0 0 1A1   45A1  1        44A2  1
422  606.224200 0.000E+00 0.000E+00.00000.000  395.55761.000.000000    0 0 0 1 1F2    0 0 0 0 1A1   45E   1        44E   1
422  606.224200 0.000E+00 0.000E+00.00000.000  395.55761.000.000000    0 0 0 1 1F2    0 0 0 0 1A1   45F1  2        44F2  2
422  606.260700 0.000E+00 0.000E+00.00000.000  395.55917.000.000000    0 0 0 1 1F2    0 0 0 0 1A1   45F1  3        44F2  3
422  606.260700 0.000E+00 0.000E+00.00000.000  395.55918.000.000000    0 0 0 1 1F2    0 0 0 0 1A1   45F2  2        44F1  2
422  606.293800 0.000E+00 0.000E+00.00000.000  395.56074.000.000000    0 0 0 1 1F2    0 0 0 0 1A1   45A2  1        44A1  1
422  606.293800 0.000E+00 0.000E+00.00000.000  395.56079.000.000000    0 0 0 1 1F2    0 0 0 0 1A1   45F2  3        44F1  3
422  606.293800 0.000E+00 0.000E+00.00000.000  395.56081.000.000000    0 0 0 1 1F2    0 0 0 0 1A1   45E   2        44E   2
422  606.323500 0.000E+00 0.000E+00.00000.000  395.56225.000.000000    0 0 0 1 1F2    0 0 0 0 1A1   45F1  4        44F2  4
422  606.323500 0.000E+00 0.000E+00.00000.000  395.56243.000.000000    0 0 0 1 1F2    0 0 0 0 1A1   45F2  4        44F1  4
422  606.349900 0.000E+00 0.000E+00.00000.000  395.56426.000.000000    0 0 0 1 1F2    0 0 0 0 1A1   45A1  2        44A2  2
422  606.372900 0.000E+00 0.000E+00.00000.000  395.56486.000.000000    0 0 0 1 1F2    0 0 0 0 1A1   45F1  6        44F2  6
422  606.372900 0.000E+00 0.000E+00.00000.000  395.56515.000.000000    0 0 0 1 1F2    0 0 0 0 1A1   45F2  5        44F1  5
422  606.392300 0.000E+00 0.000E+00.00000.000  395.56544.000.000000    0 0 0 1 1F2    0 0 0 0 1A1   45A2  2        44A1  2
422  606.392300 0.000E+00 0.000E+00.00000.000  395.56704.000.000000    0 0 0 1 1F2    0 0 0 0 1A1   45E   4        44E   4
422  606.407500 0.000E+00 0.000E+00.00000.000  395.56718.000.000000    0 0 0 1 1F2    0 0 0 0 1A1   45F1  7        44F2  7
422  606.420600 0.000E+00 0.000E+00.00000.000  395.56993.000.000000    0 0 0 1 1F2    0 0 0 0 1A1   45F1  8        44F2  8
422  606.427400 0.000E+00 0.000E+00.00000.000  395.57366.000.000000    0 0 0 1 1F2    0 0 0 0 1A1   45A1  3        44A2  3
422  606.435200 0.000E+00 0.000E+00.00000.000  395.57367.000.000000    0 0 0 1 1F2    0 0 0 0 1A1   45A2  3        44A1  3
422  606.450300 0.000E+00 0.000E+00.00000.000  395.57843.000.000000    0 0 0 1 1F2    0 0 0 0 1A1   45E   6        44E   6
422  606.474200 0.000E+00 0.000E+00.00000.000  395.58432.000.000000    0 0 0 1 1F2    0 0 0 0 1A1   45E   7        44E   7
422  606.474200 0.000E+00 0.000E+00.00000.000  395.58432.000.000000    0 0 0 1 1F2    0 0 0 0 1A1   45F1 11        44F2 11
422  606.474200 0.000E+00 0.000E+00.00000.000  395.58432.000.000000    0 0 0 1 1F2    0 0 0 0 1A1   45F2 10        44F1 10
422  606.503100 0.000E+00 0.000E+00.00000.000  395.59150.000.000000    0 0 0 1 1F2    0 0 0 0 1A1   45A1  4        44A2  4
422  606.503100 0.000E+00 0.000E+00.00000.000  395.59150.000.000000    0 0 0 1 1F2    0 0 0 0 1A1   45A2  4        44A1  4
422  606.503100 0.000E+00 0.000E+00.00000.000  395.59150.000.000000    0 0 0 1 1F2    0 0 0 0 1A1   45F1 12        44F2 12
422  606.503100 0.000E+00 0.000E+00.00000.000  395.59150.000.000000    0 0 0 1 1F2    0 0 0 0 1A1   45F2 11        44F1 11
422  606.694500 0.000E+00 0.000E+00.00000.000  378.36306.000.000000    0 0 0 1 1F2    0 0 0 0 1A1   44A1  1        43A2  1
422  606.694500 0.000E+00 0.000E+00.00000.000  378.36306.000.000000    0 0 0 1 1F2    0 0 0 0 1A1   44E   1        43E   1
422  606.694500 0.000E+00 0.000E+00.00000.000  378.36306.000.000000    0 0 0 1 1F2    0 0 0 0 1A1   44F1  1        43F2  1
422  606.733500 0.000E+00 0.000E+00.00000.000  378.36495.000.000000    0 0 0 1 1F2    0 0 0 0 1A1   44F1  2        43F2  2
422  606.733500 0.000E+00 0.000E+00.00000.000  378.36495.000.000000    0 0 0 1 1F2    0 0 0 0 1A1   44F2  1        43F1  1
422  606.769100 0.000E+00 0.000E+00.00000.000  378.36692.000.000000    0 0 0 1 1F2    0 0 0 0 1A1   44E   2        43E   2
422  606.769100 0.000E+00 0.000E+00.00000.000  378.36692.000.000000    0 0 0 1 1F2    0 0 0 0 1A1   44F2  2        43F1  2
422  606.769100 0.000E+00 0.000E+00.00000.000  378.36693.000.000000    0 0 0 1 1F2    0 0 0 0 1A1   44A2  1        43A1  1
422  606.801100 0.000E+00 0.000E+00.00000.000  378.36888.000.000000    0 0 0 1 1F2    0 0 0 0 1A1   44F2  3        43F1  3
422  606.801100 0.000E+00 0.000E+00.00000.000  378.36891.000.000000    0 0 0 1 1F2    0 0 0 0 1A1   44F1  3        43F2  3
422  606.829800 0.000E+00 0.000E+00.00000.000  378.37064.000.000000    0 0 0 1 1F2    0 0 0 0 1A1   44A1  2        43A2  2
422  606.829800 0.000E+00 0.000E+00.00000.000  378.37075.000.000000    0 0 0 1 1F2    0 0 0 0 1A1   44F1  4        43F2  4
422  606.829800 0.000E+00 0.000E+00.00000.000  378.37081.000.000000    0 0 0 1 1F2    0 0 0 0 1A1   44E   3        43E   3
422  606.855100 0.000E+00 0.000E+00.00000.000  378.37222.000.000000    0 0 0 1 1F2    0 0 0 0 1A1   44F2  4        43F1  4
422  606.855100 0.000E+00 0.000E+00.00000.000  378.37261.000.000000    0 0 0 1 1F2    0 0 0 0 1A1   44F1  5        43F2  5
422  606.877200 0.000E+00 0.000E+00.00000.000  378.37482.000.000000    0 0 0 1 1F2    0 0 0 0 1A1   44A2  2        43A1  2
422  606.895700 0.000E+00 0.000E+00.00000.000  378.37541.000.000000    0 0 0 1 1F2    0 0 0 0 1A1   44F1  6        43F2  6
422  606.908500 0.000E+00 0.000E+00.00000.000  378.37561.000.000000    0 0 0 1 1F2    0 0 0 0 1A1   44A1  3        43A2  3
422  606.910600 0.000E+00 0.000E+00.00000.000  378.37791.000.000000    0 0 0 1 1F2    0 0 0 0 1A1   44E   5        43E   5
422  606.919900 0.000E+00 0.000E+00.00000.000  378.37798.000.000000    0 0 0 1 1F2    0 0 0 0 1A1   44F2  7        43F1  7
422  606.926400 0.000E+00 0.000E+00.00000.000  378.38143.000.000000    0 0 0 1 1F2    0 0 0 0 1A1   44F1  8        43F2  8
422  606.931500 0.000E+00 0.000E+00.00000.000  378.38146.000.000000    0 0 0 1 1F2    0 0 0 0 1A1   44F2  8        43F1  8
422  606.947400 0.000E+00 0.000E+00.00000.000  378.38595.000.000000    0 0 0 1 1F2    0 0 0 0 1A1   44A1  4        43A2  4
422  606.969900 0.000E+00 0.000E+00.00000.000  378.39153.000.000000    0 0 0 1 1F2    0 0 0 0 1A1   44E   7        43E   7
422  606.969900 0.000E+00 0.000E+00.00000.000  378.39153.000.000000    0 0 0 1 1F2    0 0 0 0 1A1   44F1 10        43F2 10
422  606.969900 0.000E+00 0.000E+00.00000.000  378.39153.000.000000    0 0 0 1 1F2    0 0 0 0 1A1   44F2 10        43F1 10
422  606.997900 0.000E+00 0.000E+00.00000.000  378.39832.000.000000    0 0 0 1 1F2    0 0 0 0 1A1   44E   8        43E   8
422  606.997900 0.000E+00 0.000E+00.00000.000  378.39832.000.000000    0 0 0 1 1F2    0 0 0 0 1A1   44F1 11        43F2 11
422  606.997900 0.000E+00 0.000E+00.00000.000  378.39832.000.000000    0 0 0 1 1F2    0 0 0 0 1A1   44F2 11        43F1 11
422  607.205100 0.000E+00 0.000E+00.00000.000  361.55183.000.000000    0 0 0 1 1F2    0 0 0 0 1A1   43F1  1        42F2  1
422  607.205100 0.000E+00 0.000E+00.00000.000  361.55183.000.000000    0 0 0 1 1F2    0 0 0 0 1A1   43F2  1        42F1  1
422  607.243200 0.000E+00 0.000E+00.00000.000  361.55411.000.000000    0 0 0 1 1F2    0 0 0 0 1A1   43A2  1        42A1  1
422  607.243200 0.000E+00 0.000E+00.00000.000  361.55411.000.000000    0 0 0 1 1F2    0 0 0 0 1A1   43E   1        42E   1
422  607.243200 0.000E+00 0.000E+00.00000.000  361.55411.000.000000    0 0 0 1 1F2    0 0 0 0 1A1   43F2  2        42F1  2
422  607.277600 0.000E+00 0.000E+00.00000.000  361.55642.000.000000    0 0 0 1 1F2    0 0 0 0 1A1   43F1  2        42F2  2
422  607.277600 0.000E+00 0.000E+00.00000.000  361.55642.000.000000    0 0 0 1 1F2    0 0 0 0 1A1   43F2  3        42F1  3
422  607.308600 0.000E+00 0.000E+00.00000.000  361.55865.000.000000    0 0 0 1 1F2    0 0 0 0 1A1   43E   2        42E   2
422  607.308600 0.000E+00 0.000E+00.00000.000  361.55866.000.000000    0 0 0 1 1F2    0 0 0 0 1A1   43F1  3        42F2  3
422  607.308600 0.000E+00 0.000E+00.00000.000  361.55868.000.000000    0 0 0 1 1F2    0 0 0 0 1A1   43A1  1        42A2  1
422  607.336300 0.000E+00 0.000E+00.00000.000  361.56070.000.000000    0 0 0 1 1F2    0 0 0 0 1A1   43F1  4        42F2  4
422  607.336300 0.000E+00 0.000E+00.00000.000  361.56079.000.000000    0 0 0 1 1F2    0 0 0 0 1A1   43F2  4        42F1  4
422  607.360600 0.000E+00 0.000E+00.00000.000  361.56232.000.000000    0 0 0 1 1F2    0 0 0 0 1A1   43A2  2        42A1  2
422  607.360600 0.000E+00 0.000E+00.00000.000  361.56257.000.000000    0 0 0 1 1F2    0 0 0 0 1A1   43F2  5        42F1  5
422  607.360600 0.000E+00 0.000E+00.00000.000  361.56272.000.000000    0 0 0 1 1F2    0 0 0 0 1A1   43E   3        42E   3
422  607.381500 0.000E+00 0.000E+00.00000.000  361.56378.000.000000    0 0 0 1 1F2    0 0 0 0 1A1   43F1  5        42F2  5
422  607.381500 0.000E+00 0.000E+00.00000.000  361.56460.000.000000    0 0 0 1 1F2    0 0 0 0 1A1   43F2  6        42F1  6
422  607.400100 0.000E+00 0.000E+00.00000.000  361.56538.000.000000    0 0 0 1 1F2    0 0 0 0 1A1   43F1  6        42F2  6
422  607.400100 0.000E+00 0.000E+00.00000.000  361.56725.000.000000    0 0 0 1 1F2    0 0 0 0 1A1   43A1  2        42A2  2
422  607.412100 0.000E+00 0.000E+00.00000.000  361.56740.000.000000    0 0 0 1 1F2    0 0 0 0 1A1   43F1  7        42F2  7
422  607.414100 0.000E+00 0.000E+00.00000.000  361.56753.000.000000    0 0 0 1 1F2    0 0 0 0 1A1   43F2  7        42F1  7
422  607.419900 0.000E+00 0.000E+00.00000.000  361.56764.000.000000    0 0 0 1 1F2    0 0 0 0 1A1   43A2  3        42A1  3
422  607.425100 0.000E+00 0.000E+00.00000.000  361.57073.000.000000    0 0 0 1 1F2    0 0 0 0 1A1   43F2  8        42F1  8
422  607.429900 0.000E+00 0.000E+00.00000.000  361.57078.000.000000    0 0 0 1 1F2    0 0 0 0 1A1   43F1  8        42F2  8
422  607.444700 0.000E+00 0.000E+00.00000.000  361.57499.000.000000    0 0 0 1 1F2    0 0 0 0 1A1   43E   6        42E   6
422  607.466200 0.000E+00 0.000E+00.00000.000  361.58026.000.000000    0 0 0 1 1F2    0 0 0 0 1A1   43A1  3        42A2  3
422  607.466200 0.000E+00 0.000E+00.00000.000  361.58026.000.000000    0 0 0 1 1F2    0 0 0 0 1A1   43A2  4        42A1  4
422  607.493500 0.000E+00 0.000E+00.00000.000  361.58668.000.000000    0 0 0 1 1F2    0 0 0 0 1A1   43E   7        42E   7
422  607.493500 0.000E+00 0.000E+00.00000.000  361.58668.000.000000    0 0 0 1 1F2    0 0 0 0 1A1   43F1 11        42F2 11
422  607.493500 0.000E+00 0.000E+00.00000.000  361.58668.000.000000    0 0 0 1 1F2    0 0 0 0 1A1   43F2 11        42F1 11
422  607.715900 0.000E+00 0.000E+00.00000.000  345.12250.000.000000    0 0 0 1 1F2    0 0 0 0 1A1   42A2  1        41A1  1
422  607.715900 0.000E+00 0.000E+00.00000.000  345.12250.000.000000    0 0 0 1 1F2    0 0 0 0 1A1   42E   1        41E   1
422  607.715900 0.000E+00 0.000E+00.00000.000  345.12250.000.000000    0 0 0 1 1F2    0 0 0 0 1A1   42F2  1        41F1  1
422  607.752800 0.000E+00 0.000E+00.00000.000  345.12510.000.000000    0 0 0 1 1F2    0 0 0 0 1A1   42F1  1        41F2  1
422  607.752800 0.000E+00 0.000E+00.00000.000  345.12510.000.000000    0 0 0 1 1F2    0 0 0 0 1A1   42F2  2        41F1  2
422  607.786300 0.000E+00 0.000E+00.00000.000  345.12766.000.000000    0 0 0 1 1F2    0 0 0 0 1A1   42A1  1        41A2  1
422  607.786300 0.000E+00 0.000E+00.00000.000  345.12766.000.000000    0 0 0 1 1F2    0 0 0 0 1A1   42F1  2        41F2  2
422  607.786300 0.000E+00 0.000E+00.00000.000  345.12767.000.000000    0 0 0 1 1F2    0 0 0 0 1A1   42E   2        41E   2
422  607.816300 0.000E+00 0.000E+00.00000.000  345.13009.000.000000    0 0 0 1 1F2    0 0 0 0 1A1   42F2  3        41F1  3
422  607.816300 0.000E+00 0.000E+00.00000.000  345.13011.000.000000    0 0 0 1 1F2    0 0 0 0 1A1   42F1  3        41F2  3
422  607.842900 0.000E+00 0.000E+00.00000.000  345.13230.000.000000    0 0 0 1 1F2    0 0 0 0 1A1   42E   3        41E   3
422  607.842900 0.000E+00 0.000E+00.00000.000  345.13234.000.000000    0 0 0 1 1F2    0 0 0 0 1A1   42F2  4        41F1  4
422  607.842900 0.000E+00 0.000E+00.00000.000  345.13243.000.000000    0 0 0 1 1F2    0 0 0 0 1A1   42A2  2        41A1  2
422  607.866100 0.000E+00 0.000E+00.00000.000  345.13418.000.000000    0 0 0 1 1F2    0 0 0 0 1A1   42F2  5        41F1  5
422  607.866100 0.000E+00 0.000E+00.00000.000  345.13441.000.000000    0 0 0 1 1F2    0 0 0 0 1A1   42F1  4        41F2  4
422  607.886000 0.000E+00 0.000E+00.00000.000  345.13544.000.000000    0 0 0 1 1F2    0 0 0 0 1A1   42A1  2        41A2  2
422  607.886000 0.000E+00 0.000E+00.00000.000  345.13597.000.000000    0 0 0 1 1F2    0 0 0 0 1A1   42F1  5        41F2  5
422  607.886000 0.000E+00 0.000E+00.00000.000  345.13623.000.000000    0 0 0 1 1F2    0 0 0 0 1A1   42E   4        41E   4
422  607.903300 0.000E+00 0.000E+00.00000.000  345.13838.000.000000    0 0 0 1 1F2    0 0 0 0 1A1   42F1  6        41F2  6
422  607.915200 0.000E+00 0.000E+00.00000.000  345.13878.000.000000    0 0 0 1 1F2    0 0 0 0 1A1   42F2  7        41F1  7
422  607.919900 0.000E+00 0.000E+00.00000.000  345.14156.000.000000    0 0 0 1 1F2    0 0 0 0 1A1   42A2  3        41A1  3
422  607.924800 0.000E+00 0.000E+00.00000.000  345.14160.000.000000    0 0 0 1 1F2    0 0 0 0 1A1   42F2  8        41F1  8
422  607.927200 0.000E+00 0.000E+00.00000.000  345.14164.000.000000    0 0 0 1 1F2    0 0 0 0 1A1   42F1  7        41F2  7
422  607.929500 0.000E+00 0.000E+00.00000.000  345.14168.000.000000    0 0 0 1 1F2    0 0 0 0 1A1   42A1  3        41A2  3
422  607.941200 0.000E+00 0.000E+00.00000.000  345.14559.000.000000    0 0 0 1 1F2    0 0 0 0 1A1   42F1  8        41F2  8
422  607.963100 0.000E+00 0.000E+00.00000.000  345.15055.000.000000    0 0 0 1 1F2    0 0 0 0 1A1   42F1  9        41F2  9
422  607.963100 0.000E+00 0.000E+00.00000.000  345.15055.000.000000    0 0 0 1 1F2    0 0 0 0 1A1   42F2 10        41F1 10
422  607.989400 0.000E+00 0.000E+00.00000.000  345.15659.000.000000    0 0 0 1 1F2    0 0 0 0 1A1   42A2  4        41A1  4
422  608.226800 0.000E+00 0.000E+00.00000.000  329.07506.000.000000    0 0 0 1 1F2    0 0 0 0 1A1   41F1  1        40F2  1
422  608.226800 0.000E+00 0.000E+00.00000.000  329.07506.000.000000    0 0 0 1 1F2    0 0 0 0 1A1   41F2  1        40F1  1
422  608.262700 0.000E+00 0.000E+00.00000.000  329.07790.000.000000    0 0 0 1 1F2    0 0 0 0 1A1   41A1  1        40A2  1
422  608.262700 0.000E+00 0.000E+00.00000.000  329.07790.000.000000    0 0 0 1 1F2    0 0 0 0 1A1   41E   1        40E   1
422  608.262700 0.000E+00 0.000E+00.00000.000  329.07790.000.000000    0 0 0 1 1F2    0 0 0 0 1A1   41F1  2        40F2  2
422  608.295100 0.000E+00 0.000E+00.00000.000  329.08065.000.000000    0 0 0 1 1F2    0 0 0 0 1A1   41F1  3        40F2  3
422  608.295100 0.000E+00 0.000E+00.00000.000  329.08065.000.000000    0 0 0 1 1F2    0 0 0 0 1A1   41F2  2        40F1  2
422  608.324100 0.000E+00 0.000E+00.00000.000  329.08322.000.000000    0 0 0 1 1F2    0 0 0 0 1A1   41A2  1        40A1  1
422  608.324100 0.000E+00 0.000E+00.00000.000  329.08323.000.000000    0 0 0 1 1F2    0 0 0 0 1A1   41F2  3        40F1  3
422  608.324100 0.000E+00 0.000E+00.00000.000  329.08324.000.000000    0 0 0 1 1F2    0 0 0 0 1A1   41E   2        40E   2
422  608.349700 0.000E+00 0.000E+00.00000.000  329.08553.000.000000    0 0 0 1 1F2    0 0 0 0 1A1   41F1  4        40F2  4
422  608.349700 0.000E+00 0.000E+00.00000.000  329.08561.000.000000    0 0 0 1 1F2    0 0 0 0 1A1   41F2  4        40F1  4
422  608.372000 0.000E+00 0.000E+00.00000.000  329.08748.000.000000    0 0 0 1 1F2    0 0 0 0 1A1   41E   3        40E   3
422  608.372000 0.000E+00 0.000E+00.00000.000  329.08759.000.000000    0 0 0 1 1F2    0 0 0 0 1A1   41F1  5        40F2  5
422  608.372000 0.000E+00 0.000E+00.00000.000  329.08789.000.000000    0 0 0 1 1F2    0 0 0 0 1A1   41A1  2        40A2  2
422  608.391000 0.000E+00 0.000E+00.00000.000  329.08908.000.000000    0 0 0 1 1F2    0 0 0 0 1A1   41F1  6        40F2  6
422  608.391000 0.000E+00 0.000E+00.00000.000  329.08944.000.000000    0 0 0 1 1F2    0 0 0 0 1A1   41F2  5        40F1  5
422  608.405000 0.000E+00 0.000E+00.00000.000  329.08998.000.000000    0 0 0 1 1F2    0 0 0 0 1A1   41A2  2        40A1  2
422  608.416400 0.000E+00 0.000E+00.00000.000  329.09159.000.000000    0 0 0 1 1F2    0 0 0 0 1A1   41F1  7        40F2  7
422  608.421000 0.000E+00 0.000E+00.00000.000  329.09402.000.000000    0 0 0 1 1F2    0 0 0 0 1A1   41F2  7        40F1  7
422  608.427200 0.000E+00 0.000E+00.00000.000  329.09416.000.000000    0 0 0 1 1F2    0 0 0 0 1A1   41F1  8        40F2  8
422  608.441300 0.000E+00 0.000E+00.00000.000  329.09780.000.000000    0 0 0 1 1F2    0 0 0 0 1A1   41A2  3        40A1  3
422  608.460600 0.000E+00 0.000E+00.00000.000  329.10243.000.000000    0 0 0 1 1F2    0 0 0 0 1A1   41E   6        40E   6
422  608.460600 0.000E+00 0.000E+00.00000.000  329.10243.000.000000    0 0 0 1 1F2    0 0 0 0 1A1   41F2  9        40F1  9
422  608.486000 0.000E+00 0.000E+00.00000.000  329.10811.000.000000    0 0 0 1 1F2    0 0 0 0 1A1   41E   7        40E   7
422  608.486000 0.000E+00 0.000E+00.00000.000  329.10811.000.000000    0 0 0 1 1F2    0 0 0 0 1A1   41F1 11        40F2 11
422  608.486000 0.000E+00 0.000E+00.00000.000  329.10811.000.000000    0 0 0 1 1F2    0 0 0 0 1A1   41F2 10        40F1 10
422  608.737900 0.000E+00 0.000E+00.00000.000  313.40948.000.000000    0 0 0 1 1F2    0 0 0 0 1A1   40A1  1        39A2  1
422  608.737900 0.000E+00 0.000E+00.00000.000  313.40948.000.000000    0 0 0 1 1F2    0 0 0 0 1A1   40E   1        39E   1
422  608.737900 0.000E+00 0.000E+00.00000.000  313.40948.000.000000    0 0 0 1 1F2    0 0 0 0 1A1   40F1  1        39F2  1
422  608.772800 0.000E+00 0.000E+00.00000.000  313.41251.000.000000    0 0 0 1 1F2    0 0 0 0 1A1   40F1  2        39F2  2
422  608.772800 0.000E+00 0.000E+00.00000.000  313.41251.000.000000    0 0 0 1 1F2    0 0 0 0 1A1   40F2  1        39F1  1
422  608.804200 0.000E+00 0.000E+00.00000.000  313.41538.000.000000    0 0 0 1 1F2    0 0 0 0 1A1   40E   2        39E   2
422  608.804200 0.000E+00 0.000E+00.00000.000  313.41539.000.000000    0 0 0 1 1F2    0 0 0 0 1A1   40A2  1        39A1  1
422  608.804200 0.000E+00 0.000E+00.00000.000  313.41539.000.000000    0 0 0 1 1F2    0 0 0 0 1A1   40F2  2        39F1  2
422  608.832100 0.000E+00 0.000E+00.00000.000  313.41804.000.000000    0 0 0 1 1F2    0 0 0 0 1A1   40F2  3        39F1  3
422  608.832100 0.000E+00 0.000E+00.00000.000  313.41806.000.000000    0 0 0 1 1F2    0 0 0 0 1A1   40F1  3        39F2  3
422  608.856600 0.000E+00 0.000E+00.00000.000  313.42038.000.000000    0 0 0 1 1F2    0 0 0 0 1A1   40A1  2        39A2  2
422  608.856600 0.000E+00 0.000E+00.00000.000  313.42045.000.000000    0 0 0 1 1F2    0 0 0 0 1A1   40F1  4        39F2  4
422  608.856600 0.000E+00 0.000E+00.00000.000  313.42048.000.000000    0 0 0 1 1F2    0 0 0 0 1A1   40E   3        39E   3
422  608.877900 0.000E+00 0.000E+00.00000.000  313.42238.000.000000    0 0 0 1 1F2    0 0 0 0 1A1   40F2  4        39F1  4
422  608.877900 0.000E+00 0.000E+00.00000.000  313.42264.000.000000    0 0 0 1 1F2    0 0 0 0 1A1   40F1  5        39F2  5
422  608.896100 0.000E+00 0.000E+00.00000.000  313.42413.000.000000    0 0 0 1 1F2    0 0 0 0 1A1   40F2  5        39F1  5
422  608.909400 0.000E+00 0.000E+00.00000.000  313.42553.000.000000    0 0 0 1 1F2    0 0 0 0 1A1   40F2  6        39F1  6
422  608.918100 0.000E+00 0.000E+00.00000.000  313.42611.000.000000    0 0 0 1 1F2    0 0 0 0 1A1   40A1  3        39A2  3
422  608.921700 0.000E+00 0.000E+00.00000.000  313.42808.000.000000    0 0 0 1 1F2    0 0 0 0 1A1   40F1  7        39F2  7
422  608.927400 0.000E+00 0.000E+00.00000.000  313.42829.000.000000    0 0 0 1 1F2    0 0 0 0 1A1   40F2  7        39F1  7
422  608.939700 0.000E+00 0.000E+00.00000.000  313.43160.000.000000    0 0 0 1 1F2    0 0 0 0 1A1   40E   6        39E   6
422  608.958600 0.000E+00 0.000E+00.00000.000  313.43594.000.000000    0 0 0 1 1F2    0 0 0 0 1A1   40A2  3        39A1  3
422  608.958600 0.000E+00 0.000E+00.00000.000  313.43595.000.000000    0 0 0 1 1F2    0 0 0 0 1A1   40A1  4        39A2  4
422  608.958600 0.000E+00 0.000E+00.00000.000  313.43595.000.000000    0 0 0 1 1F2    0 0 0 0 1A1   40F1  9        39F2  9
422  608.983200 0.000E+00 0.000E+00.00000.000  313.44127.000.000000    0 0 0 1 1F2    0 0 0 0 1A1   40E   7        39E   7
422  608.983200 0.000E+00 0.000E+00.00000.000  313.44127.000.000000    0 0 0 1 1F2    0 0 0 0 1A1   40F1 10        39F2 10
422  608.983200 0.000E+00 0.000E+00.00000.000  313.44127.000.000000    0 0 0 1 1F2    0 0 0 0 1A1   40F2 10        39F1 10
422  609.249100 0.000E+00 0.000E+00.00000.000  298.12576.000.000000    0 0 0 1 1F2    0 0 0 0 1A1   39F1  1        38F2  1
422  609.249100 0.000E+00 0.000E+00.00000.000  298.12576.000.000000    0 0 0 1 1F2    0 0 0 0 1A1   39F2  1        38F1  1
422  609.282900 0.000E+00 0.000E+00.00000.000  298.12891.000.000000    0 0 0 1 1F2    0 0 0 0 1A1   39A2  1        38A1  1
422  609.282900 0.000E+00 0.000E+00.00000.000  298.12891.000.000000    0 0 0 1 1F2    0 0 0 0 1A1   39E   1        38E   1
422  609.282900 0.000E+00 0.000E+00.00000.000  298.12891.000.000000    0 0 0 1 1F2    0 0 0 0 1A1   39F2  2        38F1  2
422  609.313300 0.000E+00 0.000E+00.00000.000  298.13186.000.000000    0 0 0 1 1F2    0 0 0 0 1A1   39F1  2        38F2  2
422  609.313300 0.000E+00 0.000E+00.00000.000  298.13186.000.000000    0 0 0 1 1F2    0 0 0 0 1A1   39F2  3        38F1  3
422  609.340300 0.000E+00 0.000E+00.00000.000  298.13456.000.000000    0 0 0 1 1F2    0 0 0 0 1A1   39E   2        38E   2
422  609.340300 0.000E+00 0.000E+00.00000.000  298.13457.000.000000    0 0 0 1 1F2    0 0 0 0 1A1   39F1  3        38F2  3
422  609.340300 0.000E+00 0.000E+00.00000.000  298.13458.000.000000    0 0 0 1 1F2    0 0 0 0 1A1   39A1  1        38A2  1
422  609.363800 0.000E+00 0.000E+00.00000.000  298.13695.000.000000    0 0 0 1 1F2    0 0 0 0 1A1   39F1  4        38F2  4
422  609.363800 0.000E+00 0.000E+00.00000.000  298.13701.000.000000    0 0 0 1 1F2    0 0 0 0 1A1   39F2  4        38F1  4
422  609.384000 0.000E+00 0.000E+00.00000.000  298.13882.000.000000    0 0 0 1 1F2    0 0 0 0 1A1   39A2  2        38A1  2
422  609.384000 0.000E+00 0.000E+00.00000.000  298.13903.000.000000    0 0 0 1 1F2    0 0 0 0 1A1   39F2  5        38F1  5
422  609.384000 0.000E+00 0.000E+00.00000.000  298.13916.000.000000    0 0 0 1 1F2    0 0 0 0 1A1   39E   3        38E   3
422  609.401200 0.000E+00 0.000E+00.00000.000  298.14040.000.000000    0 0 0 1 1F2    0 0 0 0 1A1   39F1  5        38F2  5
422  609.401200 0.000E+00 0.000E+00.00000.000  298.14110.000.000000    0 0 0 1 1F2    0 0 0 0 1A1   39F2  6        38F1  6
422  609.414400 0.000E+00 0.000E+00.00000.000  298.14198.000.000000    0 0 0 1 1F2    0 0 0 0 1A1   39F1  6        38F2  6
422  609.417100 0.000E+00 0.000E+00.00000.000  298.14369.000.000000    0 0 0 1 1F2    0 0 0 0 1A1   39A1  2        38A2  2
422  609.423500 0.000E+00 0.000E+00.00000.000  298.14387.000.000000    0 0 0 1 1F2    0 0 0 0 1A1   39F1  7        38F2  7
422  609.425900 0.000E+00 0.000E+00.00000.000  298.14401.000.000000    0 0 0 1 1F2    0 0 0 0 1A1   39F2  7        38F1  7
422  609.428400 0.000E+00 0.000E+00.00000.000  298.14413.000.000000    0 0 0 1 1F2    0 0 0 0 1A1   39A2  3        38A1  3
422  609.437600 0.000E+00 0.000E+00.00000.000  298.14706.000.000000    0 0 0 1 1F2    0 0 0 0 1A1   39F2  8        38F1  8
422  609.457200 0.000E+00 0.000E+00.00000.000  298.15112.000.000000    0 0 0 1 1F2    0 0 0 0 1A1   39E   6        38E   6
422  609.481000 0.000E+00 0.000E+00.00000.000  298.15611.000.000000    0 0 0 1 1F2    0 0 0 0 1A1   39A1  3        38A2  3
422  609.481000 0.000E+00 0.000E+00.00000.000  298.15611.000.000000    0 0 0 1 1F2    0 0 0 0 1A1   39A2  4        38A1  4
422  609.760400 0.000E+00 0.000E+00.00000.000  283.22388.000.000000    0 0 0 1 1F2    0 0 0 0 1A1   38A2  1        37A1  1
422  609.760400 0.000E+00 0.000E+00.00000.000  283.22388.000.000000    0 0 0 1 1F2    0 0 0 0 1A1   38E   1        37E   1
422  609.760400 0.000E+00 0.000E+00.00000.000  283.22388.000.000000    0 0 0 1 1F2    0 0 0 0 1A1   38F2  1        37F1  1
422  609.793300 0.000E+00 0.000E+00.00000.000  283.22710.000.000000    0 0 0 1 1F2    0 0 0 0 1A1   38F1  1        37F2  1
422  609.793300 0.000E+00 0.000E+00.00000.000  283.22710.000.000000    0 0 0 1 1F2    0 0 0 0 1A1   38F2  2        37F1  2
422  609.822600 0.000E+00 0.000E+00.00000.000  283.23009.000.000000    0 0 0 1 1F2    0 0 0 0 1A1   38A1  1        37A2  1
422  609.822600 0.000E+00 0.000E+00.00000.000  283.23009.000.000000    0 0 0 1 1F2    0 0 0 0 1A1   38E   2        37E   2
422  609.822600 0.000E+00 0.000E+00.00000.000  283.23009.000.000000    0 0 0 1 1F2    0 0 0 0 1A1   38F1  2        37F2  2
422  609.848500 0.000E+00 0.000E+00.00000.000  283.23279.000.000000    0 0 0 1 1F2    0 0 0 0 1A1   38F2  3        37F1  3
422  609.848500 0.000E+00 0.000E+00.00000.000  283.23280.000.000000    0 0 0 1 1F2    0 0 0 0 1A1   38F1  3        37F2  3
422  609.871100 0.000E+00 0.000E+00.00000.000  283.23515.000.000000    0 0 0 1 1F2    0 0 0 0 1A1   38E   3        37E   3
422  609.871100 0.000E+00 0.000E+00.00000.000  283.23519.000.000000    0 0 0 1 1F2    0 0 0 0 1A1   38F2  4        37F1  4
422  609.871100 0.000E+00 0.000E+00.00000.000  283.23526.000.000000    0 0 0 1 1F2    0 0 0 0 1A1   38A2  2        37A1  2
422  609.890400 0.000E+00 0.000E+00.00000.000  283.23710.000.000000    0 0 0 1 1F2    0 0 0 0 1A1   38F2  5        37F1  5
422  609.890400 0.000E+00 0.000E+00.00000.000  283.23731.000.000000    0 0 0 1 1F2    0 0 0 0 1A1   38F1  4        37F2  4
422  609.905500 0.000E+00 0.000E+00.00000.000  283.23837.000.000000    0 0 0 1 1F2    0 0 0 0 1A1   38A1  2        37A2  2
422  609.917200 0.000E+00 0.000E+00.00000.000  283.23972.000.000000    0 0 0 1 1F2    0 0 0 0 1A1   38F2  6        37F1  6
422  609.920400 0.000E+00 0.000E+00.00000.000  283.24116.000.000000    0 0 0 1 1F2    0 0 0 0 1A1   38F1  6        37F2  6
422  609.927500 0.000E+00 0.000E+00.00000.000  283.24154.000.000000    0 0 0 1 1F2    0 0 0 0 1A1   38F2  7        37F1  7
422  609.936200 0.000E+00 0.000E+00.00000.000  283.24419.000.000000    0 0 0 1 1F2    0 0 0 0 1A1   38A2  3        37A1  3
422  609.940000 0.000E+00 0.000E+00.00000.000  283.24430.000.000000    0 0 0 1 1F2    0 0 0 0 1A1   38A1  3        37A2  3
422  609.956400 0.000E+00 0.000E+00.00000.000  283.24800.000.000000    0 0 0 1 1F2    0 0 0 0 1A1   38E   6        37E   6
422  609.979400 0.000E+00 0.000E+00.00000.000  283.25264.000.000000    0 0 0 1 1F2    0 0 0 0 1A1   38E   7        37E   7
422  609.979400 0.000E+00 0.000E+00.00000.000  283.25264.000.000000    0 0 0 1 1F2    0 0 0 0 1A1   38F1  9        37F2  9
422  609.979400 0.000E+00 0.000E+00.00000.000  283.25264.000.000000    0 0 0 1 1F2    0 0 0 0 1A1   38F2 10        37F1 10
422  610.271900 0.000E+00 0.000E+00.00000.000  268.70384.000.000000    0 0 0 1 1F2    0 0 0 0 1A1   37F1  1        36F2  1
422  610.271900 0.000E+00 0.000E+00.00000.000  268.70384.000.000000    0 0 0 1 1F2    0 0 0 0 1A1   37F2  1        36F1  1
422  610.303800 0.000E+00 0.000E+00.00000.000  268.70709.000.000000    0 0 0 1 1F2    0 0 0 0 1A1   37A1  1        36A2  1
422  610.303800 0.000E+00 0.000E+00.00000.000  268.70709.000.000000    0 0 0 1 1F2    0 0 0 0 1A1   37E   1        36E   1
422  610.303800 0.000E+00 0.000E+00.00000.000  268.70709.000.000000    0 0 0 1 1F2    0 0 0 0 1A1   37F1  2        36F2  2
422  610.332100 0.000E+00 0.000E+00.00000.000  268.71006.000.000000    0 0 0 1 1F2    0 0 0 0 1A1   37F1  3        36F2  3
422  610.332100 0.000E+00 0.000E+00.00000.000  268.71006.000.000000    0 0 0 1 1F2    0 0 0 0 1A1   37F2  2        36F1  2
422  610.356900 0.000E+00 0.000E+00.00000.000  268.71273.000.000000    0 0 0 1 1F2    0 0 0 0 1A1   37A2  1        36A1  1
422  610.356900 0.000E+00 0.000E+00.00000.000  268.71274.000.000000    0 0 0 1 1F2    0 0 0 0 1A1   37F2  3        36F1  3
422  610.356900 0.000E+00 0.000E+00.00000.000  268.71275.000.000000    0 0 0 1 1F2    0 0 0 0 1A1   37E   2        36E   2
422  610.378600 0.000E+00 0.000E+00.00000.000  268.71505.000.000000    0 0 0 1 1F2    0 0 0 0 1A1   37F1  4        36F2  4
422  610.378600 0.000E+00 0.000E+00.00000.000  268.71512.000.000000    0 0 0 1 1F2    0 0 0 0 1A1   37F2  4        36F1  4
422  610.396900 0.000E+00 0.000E+00.00000.000  268.71692.000.000000    0 0 0 1 1F2    0 0 0 0 1A1   37E   3        36E   3
422  610.396900 0.000E+00 0.000E+00.00000.000  268.71703.000.000000    0 0 0 1 1F2    0 0 0 0 1A1   37F1  5        36F2  5
422  610.396900 0.000E+00 0.000E+00.00000.000  268.71733.000.000000    0 0 0 1 1F2    0 0 0 0 1A1   37A1  2        36A2  2
422  610.411500 0.000E+00 0.000E+00.00000.000  268.71842.000.000000    0 0 0 1 1F2    0 0 0 0 1A1   37F1  6        36F2  6
422  610.411500 0.000E+00 0.000E+00.00000.000  268.71875.000.000000    0 0 0 1 1F2    0 0 0 0 1A1   37F2  5        36F1  5
422  610.411500 0.000E+00 0.000E+00.00000.000  268.72029.000.000000    0 0 0 1 1F2    0 0 0 0 1A1   37F2  6        36F1  5
422  610.420600 0.000E+00 0.000E+00.00000.000  268.71922.000.000000    0 0 0 1 1F2    0 0 0 0 1A1   37A2  2        36A1  2
422  610.423200 0.000E+00 0.000E+00.00000.000  268.72029.000.000000    0 0 0 1 1F2    0 0 0 0 1A1   37F2  6        36F1  6
422  610.429500 0.000E+00 0.000E+00.00000.000  268.72073.000.000000    0 0 0 1 1F2    0 0 0 0 1A1   37F1  7        36F2  7
422  610.437600 0.000E+00 0.000E+00.00000.000  268.72308.000.000000    0 0 0 1 1F2    0 0 0 0 1A1   37F2  7        36F1  7
422  610.440200 0.000E+00 0.000E+00.00000.000  268.72318.000.000000    0 0 0 1 1F2    0 0 0 0 1A1   37F1  8        36F2  8
422  610.456100 0.000E+00 0.000E+00.00000.000  268.72659.000.000000    0 0 0 1 1F2    0 0 0 0 1A1   37A1  3        36A2  3
422  610.456100 0.000E+00 0.000E+00.00000.000  268.72659.000.000000    0 0 0 1 1F2    0 0 0 0 1A1   37F1  9        36F2  9
422  610.456100 0.000E+00 0.000E+00.00000.000  268.72660.000.000000    0 0 0 1 1F2    0 0 0 0 1A1   37A2  3        36A1  3
422  610.456100 0.000E+00 0.000E+00.00000.000  268.72660.000.000000    0 0 0 1 1F2    0 0 0 0 1A1   37F2  8        36F1  8
422  610.478300 0.000E+00 0.000E+00.00000.000  268.73091.000.000000    0 0 0 1 1F2    0 0 0 0 1A1   37E   6        36E   6
422  610.478300 0.000E+00 0.000E+00.00000.000  268.73091.000.000000    0 0 0 1 1F2    0 0 0 0 1A1   37F1 10        36F2 10
422  610.478300 0.000E+00 0.000E+00.00000.000  268.73091.000.000000    0 0 0 1 1F2    0 0 0 0 1A1   37F2  9        36F1  9
422  610.783500 0.000E+00 0.000E+00.00000.000  254.56563.000.000000    0 0 0 1 1F2    0 0 0 0 1A1   36A1  1        35A2  1
422  610.783500 0.000E+00 0.000E+00.00000.000  254.56563.000.000000    0 0 0 1 1F2    0 0 0 0 1A1   36E   1        35E   1
422  610.783500 0.000E+00 0.000E+00.00000.000  254.56563.000.000000    0 0 0 1 1F2    0 0 0 0 1A1   36F1  1        35F2  1
422  610.814400 0.000E+00 0.000E+00.00000.000  254.56886.000.000000    0 0 0 1 1F2    0 0 0 0 1A1   36F1  2        35F2  2
422  610.814400 0.000E+00 0.000E+00.00000.000  254.56886.000.000000    0 0 0 1 1F2    0 0 0 0 1A1   36F2  1        35F1  1
422  610.841700 0.000E+00 0.000E+00.00000.000  254.57180.000.000000    0 0 0 1 1F2    0 0 0 0 1A1   36A2  1        35A1  1
422  610.841700 0.000E+00 0.000E+00.00000.000  254.57180.000.000000    0 0 0 1 1F2    0 0 0 0 1A1   36E   2        35E   2
422  610.841700 0.000E+00 0.000E+00.00000.000  254.57180.000.000000    0 0 0 1 1F2    0 0 0 0 1A1   36F2  2        35F1  2
422  610.865700 0.000E+00 0.000E+00.00000.000  254.57441.000.000000    0 0 0 1 1F2    0 0 0 0 1A1   36F2  3        35F1  3
422  610.865700 0.000E+00 0.000E+00.00000.000  254.57443.000.000000    0 0 0 1 1F2    0 0 0 0 1A1   36F1  3        35F2  3
422  610.886200 0.000E+00 0.000E+00.00000.000  254.57662.000.000000    0 0 0 1 1F2    0 0 0 0 1A1   36A1  2        35A2  2
422  610.886200 0.000E+00 0.000E+00.00000.000  254.57669.000.000000    0 0 0 1 1F2    0 0 0 0 1A1   36F1  4        35F2  4
422  610.886200 0.000E+00 0.000E+00.00000.000  254.57673.000.000000    0 0 0 1 1F2    0 0 0 0 1A1   36E   3        35E   3
422  610.903500 0.000E+00 0.000E+00.00000.000  254.57843.000.000000    0 0 0 1 1F2    0 0 0 0 1A1   36F2  4        35F1  4
422  610.903500 0.000E+00 0.000E+00.00000.000  254.57871.000.000000    0 0 0 1 1F2    0 0 0 0 1A1   36F1  5        35F2  5
422  610.917200 0.000E+00 0.000E+00.00000.000  254.57998.000.000000    0 0 0 1 1F2    0 0 0 0 1A1   36F2  5        35F1  5
422  610.919000 0.000E+00 0.000E+00.00000.000  254.58087.000.000000    0 0 0 1 1F2    0 0 0 0 1A1   36A2  2        35A1  2
422  610.926800 0.000E+00 0.000E+00.00000.000  254.58128.000.000000    0 0 0 1 1F2    0 0 0 0 1A1   36F2  6        35F1  6
422  610.928800 0.000E+00 0.000E+00.00000.000  254.58152.000.000000    0 0 0 1 1F2    0 0 0 0 1A1   36F1  6        35F2  6
422  610.932100 0.000E+00 0.000E+00.00000.000  254.58173.000.000000    0 0 0 1 1F2    0 0 0 0 1A1   36A1  3        35A2  3
422  610.938700 0.000E+00 0.000E+00.00000.000  254.58369.000.000000    0 0 0 1 1F2    0 0 0 0 1A1   36F1  7        35F2  7
422  610.941600 0.000E+00 0.000E+00.00000.000  254.58382.000.000000    0 0 0 1 1F2    0 0 0 0 1A1   36F2  7        35F1  7
422  610.956400 0.000E+00 0.000E+00.00000.000  254.58695.000.000000    0 0 0 1 1F2    0 0 0 0 1A1   36E   6        35E   6
422  610.977700 0.000E+00 0.000E+00.00000.000  254.59095.000.000000    0 0 0 1 1F2    0 0 0 0 1A1   36A1  4        35A2  4
422  610.977700 0.000E+00 0.000E+00.00000.000  254.59095.000.000000    0 0 0 1 1F2    0 0 0 0 1A1   36A2  3        35A1  3
422  610.977700 0.000E+00 0.000E+00.00000.000  254.59095.000.000000    0 0 0 1 1F2    0 0 0 0 1A1   36F1  9        35F2  9
422  610.977700 0.000E+00 0.000E+00.00000.000  254.59095.000.000000    0 0 0 1 1F2    0 0 0 0 1A1   36F2  9        35F1  9
422  611.295300 0.000E+00 0.000E+00.00000.000  240.80925.000.000000    0 0 0 1 1F2    0 0 0 0 1A1   35F1  1        34F2  1
422  611.295300 0.000E+00 0.000E+00.00000.000  240.80925.000.000000    0 0 0 1 1F2    0 0 0 0 1A1   35F2  1        34F1  1
422  611.325100 0.000E+00 0.000E+00.00000.000  240.81243.000.000000    0 0 0 1 1F2    0 0 0 0 1A1   35A2  1        34A1  1
422  611.325100 0.000E+00 0.000E+00.00000.000  240.81243.000.000000    0 0 0 1 1F2    0 0 0 0 1A1   35E   1        34E   1
422  611.325100 0.000E+00 0.000E+00.00000.000  240.81243.000.000000    0 0 0 1 1F2    0 0 0 0 1A1   35F2  2        34F1  2
422  611.351500 0.000E+00 0.000E+00.00000.000  240.81530.000.000000    0 0 0 1 1F2    0 0 0 0 1A1   35F1  2        34F2  2
422  611.351500 0.000E+00 0.000E+00.00000.000  240.81530.000.000000    0 0 0 1 1F2    0 0 0 0 1A1   35F2  3        34F1  3
422  611.374400 0.000E+00 0.000E+00.00000.000  240.81783.000.000000    0 0 0 1 1F2    0 0 0 0 1A1   35E   2        34E   2
422  611.374400 0.000E+00 0.000E+00.00000.000  240.81784.000.000000    0 0 0 1 1F2    0 0 0 0 1A1   35F1  3        34F2  3
422  611.374400 0.000E+00 0.000E+00.00000.000  240.81785.000.000000    0 0 0 1 1F2    0 0 0 0 1A1   35A1  1        34A2  1
422  611.394000 0.000E+00 0.000E+00.00000.000  240.81997.000.000000    0 0 0 1 1F2    0 0 0 0 1A1   35F1  4        34F2  4
422  611.394000 0.000E+00 0.000E+00.00000.000  240.82005.000.000000    0 0 0 1 1F2    0 0 0 0 1A1   35F2  4        34F1  4
422  611.409900 0.000E+00 0.000E+00.00000.000  240.82155.000.000000    0 0 0 1 1F2    0 0 0 0 1A1   35A2  2        34A1  2
422  611.409900 0.000E+00 0.000E+00.00000.000  240.82179.000.000000    0 0 0 1 1F2    0 0 0 0 1A1   35F2  5        34F1  5
422  611.422100 0.000E+00 0.000E+00.00000.000  240.82288.000.000000    0 0 0 1 1F2    0 0 0 0 1A1   35F1  5        34F2  5
422  611.424100 0.000E+00 0.000E+00.00000.000  240.82364.000.000000    0 0 0 1 1F2    0 0 0 0 1A1   35F2  6        34F1  6
422  611.431300 0.000E+00 0.000E+00.00000.000  240.82410.000.000000    0 0 0 1 1F2    0 0 0 0 1A1   35E   4        34E   4
422  611.438600 0.000E+00 0.000E+00.00000.000  240.82602.000.000000    0 0 0 1 1F2    0 0 0 0 1A1   35A1  2        34A2  2
422  611.443700 0.000E+00 0.000E+00.00000.000  240.82628.000.000000    0 0 0 1 1F2    0 0 0 0 1A1   35A2  3        34A1  3
422  611.457300 0.000E+00 0.000E+00.00000.000  240.82907.000.000000    0 0 0 1 1F2    0 0 0 0 1A1   35F2  8        34F1  8
422  611.457300 0.000E+00 0.000E+00.00000.000  240.82909.000.000000    0 0 0 1 1F2    0 0 0 0 1A1   35F1  8        34F2  8
422  611.477700 0.000E+00 0.000E+00.00000.000  240.83278.000.000000    0 0 0 1 1F2    0 0 0 0 1A1   35E   6        34E   6
422  611.477700 0.000E+00 0.000E+00.00000.000  240.83278.000.000000    0 0 0 1 1F2    0 0 0 0 1A1   35F1  9        34F2  9
422  611.477700 0.000E+00 0.000E+00.00000.000  240.83278.000.000000    0 0 0 1 1F2    0 0 0 0 1A1   35F2  9        34F1  9
422  611.807200 0.000E+00 0.000E+00.00000.000  227.43469.000.000000    0 0 0 1 1F2    0 0 0 0 1A1   34A2  1        33A1  1
422  611.807200 0.000E+00 0.000E+00.00000.000  227.43469.000.000000    0 0 0 1 1F2    0 0 0 0 1A1   34E   1        33E   1
422  611.807200 0.000E+00 0.000E+00.00000.000  227.43469.000.000000    0 0 0 1 1F2    0 0 0 0 1A1   34F2  1        33F1  1
422  611.836000 0.000E+00 0.000E+00.00000.000  227.43780.000.000000    0 0 0 1 1F2    0 0 0 0 1A1   34F1  1        33F2  1
422  611.836000 0.000E+00 0.000E+00.00000.000  227.43780.000.000000    0 0 0 1 1F2    0 0 0 0 1A1   34F2  2        33F1  2
422  611.861400 0.000E+00 0.000E+00.00000.000  227.44058.000.000000    0 0 0 1 1F2    0 0 0 0 1A1   34A1  1        33A2  1
422  611.861400 0.000E+00 0.000E+00.00000.000  227.44058.000.000000    0 0 0 1 1F2    0 0 0 0 1A1   34E   2        33E   2
422  611.861400 0.000E+00 0.000E+00.00000.000  227.44058.000.000000    0 0 0 1 1F2    0 0 0 0 1A1   34F1  2        33F2  2
422  611.883400 0.000E+00 0.000E+00.00000.000  227.44300.000.000000    0 0 0 1 1F2    0 0 0 0 1A1   34F2  3        33F1  3
422  611.883400 0.000E+00 0.000E+00.00000.000  227.44302.000.000000    0 0 0 1 1F2    0 0 0 0 1A1   34F1  3        33F2  3
422  611.902000 0.000E+00 0.000E+00.00000.000  227.44504.000.000000    0 0 0 1 1F2    0 0 0 0 1A1   34E   3        33E   3
422  611.902000 0.000E+00 0.000E+00.00000.000  227.44508.000.000000    0 0 0 1 1F2    0 0 0 0 1A1   34F2  4        33F1  4
422  611.902000 0.000E+00 0.000E+00.00000.000  227.44518.000.000000    0 0 0 1 1F2    0 0 0 0 1A1   34A2  2        33A1  2
422  611.917100 0.000E+00 0.000E+00.00000.000  227.44663.000.000000    0 0 0 1 1F2    0 0 0 0 1A1   34F2  5        33F1  5
422  611.927400 0.000E+00 0.000E+00.00000.000  227.44759.000.000000    0 0 0 1 1F2    0 0 0 0 1A1   34A1  2        33A2  2
422  611.929200 0.000E+00 0.000E+00.00000.000  227.44813.000.000000    0 0 0 1 1F2    0 0 0 0 1A1   34F1  5        33F2  5
422  611.935900 0.000E+00 0.000E+00.00000.000  227.44875.000.000000    0 0 0 1 1F2    0 0 0 0 1A1   34F2  6        33F1  6
422  611.941800 0.000E+00 0.000E+00.00000.000  227.45025.000.000000    0 0 0 1 1F2    0 0 0 0 1A1   34F1  6        33F2  6
422  611.945300 0.000E+00 0.000E+00.00000.000  227.45046.000.000000    0 0 0 1 1F2    0 0 0 0 1A1   34F2  7        33F1  7
422  611.958600 0.000E+00 0.000E+00.00000.000  227.45302.000.000000    0 0 0 1 1F2    0 0 0 0 1A1   34F2  8        33F1  8
422  611.958600 0.000E+00 0.000E+00.00000.000  227.45303.000.000000    0 0 0 1 1F2    0 0 0 0 1A1   34F1  7        33F2  7
422  611.978300 0.000E+00 0.000E+00.00000.000  227.45644.000.000000    0 0 0 1 1F2    0 0 0 0 1A1   34E   6        33E   6
422  611.978300 0.000E+00 0.000E+00.00000.000  227.45644.000.000000    0 0 0 1 1F2    0 0 0 0 1A1   34F1  8        33F2  8
422  611.978300 0.000E+00 0.000E+00.00000.000  227.45644.000.000000    0 0 0 1 1F2    0 0 0 0 1A1   34F2  9        33F1  9
422  612.319200 0.000E+00 0.000E+00.00000.000  214.44197.000.000000    0 0 0 1 1F2    0 0 0 0 1A1   33F1  1        32F2  1
422  612.319200 0.000E+00 0.000E+00.00000.000  214.44197.000.000000    0 0 0 1 1F2    0 0 0 0 1A1   33F2  1        32F1  1
422  612.347100 0.000E+00 0.000E+00.00000.000  214.44498.000.000000    0 0 0 1 1F2    0 0 0 0 1A1   33A1  1        32A2  1
422  612.347100 0.000E+00 0.000E+00.00000.000  214.44498.000.000000    0 0 0 1 1F2    0 0 0 0 1A1   33E   1        32E   1
422  612.347100 0.000E+00 0.000E+00.00000.000  214.44498.000.000000    0 0 0 1 1F2    0 0 0 0 1A1   33F1  2        32F2  2
422  612.371400 0.000E+00 0.000E+00.00000.000  214.44764.000.000000    0 0 0 1 1F2    0 0 0 0 1A1   33F1  3        32F2  3
422  612.371400 0.000E+00 0.000E+00.00000.000  214.44765.000.000000    0 0 0 1 1F2    0 0 0 0 1A1   33F2  2        32F1  2
422  612.392400 0.000E+00 0.000E+00.00000.000  214.44994.000.000000    0 0 0 1 1F2    0 0 0 0 1A1   33A2  1        32A1  1
422  612.392400 0.000E+00 0.000E+00.00000.000  214.44996.000.000000    0 0 0 1 1F2    0 0 0 0 1A1   33F2  3        32F1  3
422  612.392400 0.000E+00 0.000E+00.00000.000  214.44997.000.000000    0 0 0 1 1F2    0 0 0 0 1A1   33E   2        32E   2
422  612.410000 0.000E+00 0.000E+00.00000.000  214.45186.000.000000    0 0 0 1 1F2    0 0 0 0 1A1   33F1  4        32F2  4
[truncated: 706,636 more chars]
